# Supplementary material for: Characterization of novel low passage primary and metastatic colorectal cancer cell lines
Source: Oncotarget. 2016 Feb 15;7(12):14499–509. doi: 10.18632/oncotarget.7391 (PMC4924731; doi:10.18632/oncotarget.7391)
Supplement: Supplementary file 2 [file oncotarget-07-14499-s002.csv]

genes	JVE015	JVE044	JVE059	JVE103	JVE109	JVE114	JVE127	JVE187	JVE192	JVE207	JVE222	JVE241	JVE253	JVE367	JVE371	JVE528	JVE774	KP283T	KP363T	KP7038T
A1BG	11.12114129	9.723693996	10.89835503	12.60536439	11.20730821	11.00526238	11.85931393	11.22474044	12.51847255	11.29190439	11.15429856	9.84660618	10.1348672	10.99147306	12.50532117	10.6652498	11.29083543	10.89041328	11.34460424	11.41320644
A1CF	14.10785701	13.09576072	13.69403913	13.24280275	10.19921756	13.39057522	14.16689623	13.53996884	11.02436934	13.60030479	14.02757673	13.89428949	11.34713057	13.97825619	13.27469365	13.95780702	14.08063741	13.80203754	13.86499104	13.90883141
A2M	9.352247242	9.380677683	9.711482003	9.385310636	9.687256954	9.275034618	9.39565244	10.2598927	9.928962101	9.79563152	9.906673104	10.14542139	9.405715047	13.73998563	9.255348675	9.759485386	9.277054318	9.157554882	10.17405541	10.12060972
A2ML1	13.1743916	11.20460882	10.68481523	12.48212793	10.89379726	10.98686102	9.767922271	11.24066294	9.707699181	10.0553428	12.69471423	11.77743536	12.50996445	9.206623182	11.45581155	10.27475056	13.36505435	12.24945066	9.861429063	12.89070744
A4GALT	13.99206287	13.26789268	10.15042195	12.72224935	13.89312387	13.58032327	9.933126477	10.42283856	12.46049178	9.629451829	13.7423195	12.19239266	13.93706562	9.531676889	12.99824313	9.423469887	13.7693892	13.67439406	12.17680885	13.94467828
A4GNT	9.509588054	9.350255466	9.584014551	12.04059359	9.991471537	9.323086887	11.75702822	8.947668603	10.91456237	9.198578912	8.494945392	8.876433746	8.845044523	10.85776062	9.773150306	9.342343468	9.224938607	9.122627332	10.9236793	9.566255142
AAAS	13.80555332	13.87991309	13.8074076	13.70772106	13.9207814	13.79510773	13.81287998	13.77226579	13.81858901	13.72976447	13.66730728	13.87739927	13.44110236	13.77626513	13.82128754	13.77325002	13.75038318	13.68044761	13.80701269	13.86977142
AACS	14.01259713	14.07445571	13.98701927	13.85333228	14.00016095	14.1045708	14.12292222	14.07121149	14.05265683	14.08367505	13.96103009	14.03922535	14.05017039	14.07581463	13.94958631	14.0373323	14.00798416	13.99144283	14.15017555	14.04624901
AADAC	13.13623036	11.72845981	9.712792656	8.387796229	10.68953752	9.669494677	12.5284376	10.51305354	9.605788799	9.494604553	11.45924625	10.76588279	10.97371563	12.4188346	8.638466162	11.39547379	8.574746898	10.15044817	13.75183681	12.0845703
AADACL3	8.917587715	9.466287288	9.587078198	11.57965074	9.569322576	10.84289013	9.384830693	9.166686631	8.960036825	9.629564199	8.904258951	9.967237971	9.203042372	9.092500389	10.72785018	9.284093484	10.60344714	9.408642783	9.19341482	9.109315472
AADACL4	8.396287909	8.582278096	8.628459712	10.6495683	8.800379719	8.741072614	8.884557584	8.859595816	8.90740837	8.661818767	8.501468618	8.555173038	8.616675705	8.589766129	9.799281913	9.563481894	8.559797826	8.641488227	8.530367026	8.244066927
AADAT	12.30261886	12.40936982	12.56543782	10.58586747	12.87492474	13.02003284	12.25429894	12.39818744	12.62615391	12.25062786	12.40786861	12.20054608	11.80891188	12.6708927	11.82450132	11.36866619	12.36124941	12.83499918	11.69916705	11.56384219
AAED1	12.96865391	13.62836477	12.71348304	13.10606898	13.67479748	13.61555793	13.21122751	13.57798568	13.73110339	13.31041024	12.78264513	13.46453692	13.38381771	13.4727318	13.51269077	13.05861626	12.44161763	13.49817686	13.67060184	13.02331904
AAGAB	11.18141851	12.06847441	11.86751777	13.91146778	11.55163961	12.29205882	12.21905325	10.96420332	12.61146175	10.4378016	10.54991699	10.70105887	11.67958482	12.40246648	10.87296797	11.57775476	11.09928518	12.115214	11.81677402	11.1964704
AAK1	13.60472167	13.58249302	13.300037	12.78134403	13.65635457	13.69501584	13.72802413	13.64424526	13.75540582	13.6020357	13.58894955	13.48407843	13.58496318	13.65654329	13.01826956	13.45150036	13.8429333	13.6469259	13.64504808	13.32831082
AAMDC	13.4911593	13.79158754	13.49386924	12.52649859	13.36102136	13.81753136	13.82941342	13.66165727	13.93286542	13.6071716	13.37064811	13.40705321	13.55183681	13.74790408	12.94055683	13.6274457	13.01448592	13.74746469	13.87163047	13.50565207
AAMP	13.93803484	13.82210165	14.02030325	13.86450977	14.06645271	13.89786274	13.91832513	13.82331276	13.78504486	13.72605192	13.6525002	13.94626755	13.68709239	13.80786664	13.68446284	13.84911888	14.07392591	13.76684607	13.87336728	13.95298158
AANAT	10.62049295	11.27549782	10.85389676	11.72514078	10.48018283	11.77846254	10.89563007	12.00439545	10.33147844	11.67943455	11.06076873	11.07830706	12.23532222	10.82114779	11.96952985	10.93076459	11.29513056	11.24744796	11.07503404	10.71794044
AAR2	13.81699311	13.84749781	13.73613334	13.38760222	13.80327995	13.93047473	13.83927795	13.88280295	13.74458639	13.88826973	13.86921087	13.88427279	13.98256365	13.73012578	13.59004318	13.97174868	13.73421219	13.90508052	13.82990175	13.81772377
AARD	7.882010797	9.520737868	8.593176403	9.103107252	8.540059617	9.456392935	9.022876611	8.802544539	9.070253533	9.523928221	8.540526012	8.521574432	9.174619245	9.399692977	8.542842806	9.687347164	8.91091246	8.428609682	9.549658503	8.755920643
AARS	14.02956214	14.04928974	14.0821528	13.80097175	14.09914953	14.07858939	14.12138439	14.03502584	14.06409354	13.95398587	14.01981105	13.98341784	13.90493801	14.16332249	13.82807311	14.08424583	14.06833596	13.95628125	14.03379173	13.99970106
AARS2	13.23626862	13.29560773	13.63482828	13.05522216	13.55132638	13.50229196	13.61416798	13.25445078	13.30865509	13.38051966	13.10813904	13.44179252	13.10893232	13.40567035	12.99340402	13.51783194	13.40302546	13.32443712	13.53359833	13.41132725
AASDH	13.57767269	13.64628437	13.32779051	12.00972467	13.67231353	13.80366295	13.43606996	13.40050532	13.50089934	13.70534576	13.6526966	13.44123335	13.65109023	13.54204653	12.50014818	13.58704828	13.5865619	13.75112842	13.64619818	13.54476875
AASDHPPT	13.47903083	13.67589501	13.50690541	13.24203315	13.65698465	13.77298838	13.47473915	13.47554978	13.45314709	13.72499373	13.76512268	13.38664265	13.83567604	13.83573819	13.36431915	13.64019623	13.42289126	13.6199427	13.61434493	13.54315944
AASS	13.49521576	12.74769424	13.6345184	9.798069829	12.48476512	10.64588238	12.81753389	13.44609831	13.72329151	11.13552349	12.92074032	13.50173546	13.55868998	13.13556569	11.32539908	13.17379117	11.43977947	12.21057917	13.4280636	13.35122344
AATF	13.95389249	14.03988169	14.06165934	13.66729087	14.0505845	14.05174772	14.06575593	14.09264152	14.03440116	14.08602942	14.05230277	14.07918105	14.061027	14.03240005	13.92923637	14.10255418	14.0104212	14.03419016	14.02900782	14.04869393
AATK	12.91766374	12.57955947	11.72660977	11.72564851	11.35826767	12.83211374	12.82244048	10.38264965	11.61244974	12.38941232	12.87836468	12.77361916	11.98502088	10.12270767	12.58894843	11.61563112	12.467347	10.80568395	10.45985325	12.77158771
ABAT	12.96957207	13.52781614	13.44132709	12.24463331	12.88731573	12.69834435	12.88189821	12.7177546	13.20585412	12.92059007	12.91497735	13.2273685	13.2924639	12.91215527	12.43075673	13.37855206	13.22479859	12.74737735	12.06703585	13.2125309
ABCA1	11.00274271	12.92931655	13.52301363	13.66255651	13.75721386	12.77824794	13.08840368	13.24637351	13.23226641	13.51692138	12.32362945	12.32743318	12.63876857	13.54315496	12.45081332	13.14938096	13.84593441	12.66721694	13.0461681	12.96196477
ABCA10	10.73357379	11.72199937	8.951289042	8.459884029	9.830752584	9.543178614	11.3143237	10.60879762	9.793343624	9.863062845	10.90395669	9.710161881	9.524791419	12.71027909	8.966007889	10.10903863	9.144705991	9.40064579	10.05311487	9.966482134
ABCA11P	13.68699658	13.82274831	12.70768246	12.19125036	13.66799681	13.65905016	13.59816021	13.56776801	13.85731097	13.43260774	13.69645715	12.9448982	13.35202131	13.7914675	13.4366606	13.49243999	13.62761683	13.69398373	13.72526498	13.48875627
ABCA12	10.88001611	9.809723815	10.7571301	9.117122704	10.99858965	10.26739996	13.50155563	13.11891172	10.73075479	11.09717813	12.94155033	10.06154988	13.16085998	10.59611305	9.153581475	10.32342596	13.90017185	12.21879733	13.49746651	10.37139726
ABCA13	12.13614038	9.525589092	9.142342258	9.799591038	10.00454032	13.19076701	9.359684962	10.87924934	10.62445836	11.68495438	10.91693062	12.34407347	12.17584876	8.966936035	10.15526334	11.47604519	10.4848279	13.16414305	10.68262568	11.54188531
ABCA2	13.85170645	13.76343128	14.03240932	13.95781009	14.02417308	13.94599062	14.05835814	13.77483621	13.98369915	13.99771672	13.8649092	14.01037847	13.91242321	14.00902239	13.86773477	14.00302173	13.97763204	13.94815725	13.96828153	13.98646562
ABCA3	13.68118626	12.43650889	13.91972523	13.59063917	14.04773971	13.91250332	13.90292796	13.67514777	14.04079389	13.25958775	13.66545942	13.99531216	13.79610913	14.00204494	13.70444301	13.75331339	12.75706767	13.71127032	13.89560611	13.86180452
ABCA4	11.25099836	10.88164546	10.67327333	11.7714144	10.77937383	10.82410743	10.68777673	10.29087689	11.9416872	10.02145301	10.91566998	10.69587431	12.4451869	9.966982458	10.90851565	9.808135806	12.26915898	10.750215	11.10304174	10.53841636
ABCA5	13.16510499	13.51726334	12.18677391	9.276236458	12.79305887	11.87597314	13.03459783	13.14531295	12.58499234	12.97855495	12.81281905	13.18263833	12.70425502	13.74888772	11.90196012	13.13402037	11.78758598	12.94364814	12.76199672	12.52654357
ABCA6	9.819941119	10.75567028	8.708476792	8.417648585	9.235151248	9.097252621	10.50252208	10.22920296	9.113793453	9.312633053	10.76298139	8.954026252	9.092517519	12.0649827	8.567697132	9.075023308	8.860752857	9.113571817	9.151205679	9.335567299
ABCA7	13.60983819	13.50084983	13.68725127	13.39584918	13.46083272	13.45365826	13.50508246	13.32285766	13.30330161	13.47867514	13.4239862	13.4660831	13.31283464	13.33636061	13.56183326	12.96699267	13.58634212	13.06432135	13.09948966	13.4136039
ABCA8	8.706498797	8.811110078	8.820840127	8.789659822	8.594906021	8.622532826	8.858973243	8.68251751	8.503801315	8.905775901	8.548970808	8.562111801	8.680826675	9.216503035	8.545618099	8.807880255	8.541781285	8.754377681	10.32556947	8.498656037
ABCA9	9.487679607	10.79885235	8.757200293	8.520551133	9.146944404	8.92906895	10.224126	10.18824495	8.754164564	9.045378592	10.58017241	8.856301056	8.907542164	11.70546204	8.585578687	9.510183547	9.212547392	9.319825024	8.964970657	9.233988698
ABCB1	13.70858445	13.89716975	14.0976288	11.78204244	10.73049649	14.05103905	11.36729625	13.65524231	13.22765961	13.72666237	13.64691987	13.87258223	13.0187276	9.191216378	13.40491918	13.86260132	13.80678671	13.82898393	12.03204754	13.70010678
ABCB10	12.89323466	13.41516694	13.21635192	12.99982148	13.3155882	13.63399175	13.70166306	13.45299795	13.53937512	13.18976412	13.31734096	13.41775799	13.06295921	13.33317212	12.69146061	13.55375997	13.19740864	13.45986362	12.95979776	13.04626834
ABCB11	10.81722328	9.851789038	10.82587319	10.08574734	9.946123359	10.846297	12.25333113	11.58262428	10.29430762	10.38521505	10.75111345	11.0415378	10.54853652	10.38876509	9.108247255	9.38123374	9.426280858	11.5045762	12.7062834	10.04441047
ABCB4	11.95499337	11.89543435	11.96677553	10.13895441	9.247842505	10.95351896	11.35482127	12.12713755	11.69182759	10.80005135	11.543225	11.48159263	10.37210043	10.83893459	10.43989544	11.41970012	11.03408614	11.07241195	10.48877946	11.04406888
ABCB5	8.8353725	9.525190292	9.145198714	10.17906194	9.107013695	9.287027524	9.513798703	9.273057101	9.166975057	9.400971467	9.350021794	9.407968222	10.92839875	9.121378207	9.062795477	9.307127618	9.734412133	10.07585884	9.047716473	8.779667143
ABCB6	13.82355266	13.56742138	14.04369028	13.92553549	14.01969459	13.70795256	13.94816614	13.80409407	13.92512952	13.95921265	13.94121269	14.01613584	13.75886572	14.01682781	13.73393112	13.97221065	14.0457725	13.87059748	13.77492948	13.79006583
ABCB7	14.21891768	14.2534916	14.14824728	13.91703907	14.18773965	14.26455702	14.24294106	14.28273967	14.21476818	14.26751213	14.1788118	14.26912703	14.23938296	14.21113837	14.24620729	14.2737497	14.08026058	14.27036165	14.24498609	14.26935349
ABCB8	13.68746752	13.54228826	13.91852588	13.65604771	13.79320184	13.60124467	13.84085713	13.32325742	13.69663204	13.85813148	13.77536958	13.96774032	13.94607396	13.56516247	13.74909031	13.83525113	13.95315172	13.843319	13.7545998	13.91626908
ABCB9	13.34607792	13.12664355	13.30395648	12.64533058	13.14946925	13.25928426	13.05644009	13.02770373	12.78324689	13.5589192	12.81695034	13.24695945	13.44370244	13.29382682	12.85729399	13.20898684	13.02157657	13.29112118	13.51365652	13.42239064
ABCC1	13.64894402	13.74230131	13.74976826	13.57101519	13.75298173	13.84565682	13.86572361	13.74245451	13.73908416	13.80300187	13.86117527	13.8143608	13.72186457	13.78308362	13.63163553	13.91316678	13.79833425	13.72367253	13.69022239	13.7240194
ABCC10	13.49687062	13.44793831	13.78653691	13.17538492	13.82701451	13.69783672	13.78927342	13.59195688	13.44373565	13.63550997	13.45839532	13.65576484	13.49547276	13.35392882	13.15906367	13.69448838	13.68584395	13.63655638	13.53658701	13.59705225
ABCC11	11.40704	10.71177442	11.36050182	11.93753829	12.1744002	10.95421767	11.98322908	11.87405608	10.81509037	11.0413169	11.19409999	10.51893434	10.71725233	11.01611907	10.80364643	11.08757453	12.02199875	11.83472304	10.67362056	11.12531614
ABCC12	9.070000548	10.22516568	9.334926694	12.75453811	9.389918256	9.215659328	9.233064632	9.394625488	9.339997087	9.297259807	9.300674763	10.23722546	9.537422526	8.86188407	11.57933554	9.166789923	10.33521447	9.600710437	9.100407605	9.016629669
ABCC2	13.6833737	12.73930015	13.23377922	12.23697394	13.75962065	13.42564918	13.05951568	13.47951521	13.14234453	12.92256578	14.14068164	13.52499988	12.99654979	12.81612964	13.75555992	13.26212922	14.12580024	13.42907554	13.17374688	13.50833547
ABCC3	13.93005037	13.91820015	14.05643932	13.67074432	14.00743458	13.96000758	14.04079762	13.9943483	13.89258517	14.01775066	14.01445759	14.04655947	13.95674298	13.96869562	13.74754939	14.02762951	13.98546394	13.93860791	13.87093703	13.89811038
ABCC4	13.5312023	13.41793968	13.73158923	12.59094589	13.35335633	13.65873664	13.45917752	13.56395277	13.79638152	13.53693023	13.09842147	12.8341982	13.51094375	13.6349557	13.12661218	12.94889172	11.55479406	13.45784763	13.53283087	13.29549203
ABCC5	13.91853958	13.68803336	13.72729051	13.17631803	13.74035052	13.86038563	13.70954024	13.7560425	13.93722033	13.55670766	13.69412451	13.73443371	13.55266413	13.75650167	13.4285447	13.86274001	13.87405285	13.73069706	13.87184338	13.79111408
ABCC6	13.71720586	13.34720255	13.77072619	12.85079476	13.38034406	13.41114527	13.41671265	13.21707048	11.59239976	13.4376457	13.79549051	13.82571488	13.18561099	11.84000941	12.63507713	13.62197888	13.78557435	13.405838	12.78613223	13.66881695
ABCC8	11.4363834	9.599130195	10.59216833	13.19052938	10.28480723	9.730993409	12.32412197	11.14813069	9.858208731	11.42715196	9.956632378	11.05273145	9.861617203	11.0848928	12.50213848	12.13717298	10.18978475	9.264280715	10.0164982	10.85359529
ABCC9	11.29898185	11.41447147	12.43418993	8.679761616	8.624748989	12.88236435	8.826105046	9.835312081	8.583870785	9.582126177	11.553323	10.26388103	11.26860256	8.624303008	11.5378082	9.247084075	13.32779651	12.5257838	9.435814077	11.04177343
ABCD1	13.57565427	13.55969515	13.92381223	13.02343388	13.91798137	13.54916283	13.34836698	13.57440126	13.02040977	13.88864743	13.22308435	13.69550031	13.91864443	12.18025278	13.76947821	13.54828959	13.85498986	13.72982475	13.49446744	13.61269765
ABCD2	8.533172367	8.524079272	8.671860977	9.361943313	8.475513967	8.341462064	8.960806775	8.385386879	8.705148339	8.663413533	8.240746595	8.416189243	8.415460599	9.329817731	8.90547565	8.39500278	9.141839944	8.226174426	9.65959937	8.380730284
ABCD3	12.51232611	13.16992294	12.54300528	11.72008976	12.75526983	13.25644535	13.02030493	12.30389156	13.01346177	12.89531158	12.64283	12.48377757	12.56549176	13.53052858	11.86827757	12.69210147	12.56801704	12.72043305	12.70225307	12.41985018
ABCD4	13.71742209	13.74823377	13.88753091	13.06678599	13.83838948	13.73937156	13.7457608	13.76604772	13.65684402	13.5483508	13.67887169	13.84199901	13.4965193	13.72538664	13.19011035	13.28202257	13.89355158	13.53144206	13.83642059	13.80049087
ABCE1	13.78655773	14.04508784	13.73117584	13.46992578	13.81123499	14.04607127	13.82512336	13.83056111	14.06484359	13.84999439	13.81113243	13.8191969	13.90765036	13.9632949	13.67745065	13.84409547	13.81922586	13.88947676	14.06331456	13.81190045
ABCF1	13.34431166	13.23783644	13.49817998	13.07381172	13.17387064	13.64991289	13.55730714	13.36716225	13.5135385	13.40821442	13.34925246	13.32936421	12.99174151	13.5342439	13.25873479	13.49406039	13.43655942	13.42199418	13.38334835	13.2307589
ABCF2	14.11861476	13.9192514	14.01506922	14.22839414	13.92386807	13.98694205	13.94235675	13.87691079	13.98040939	13.97892986	14.10490998	14.03166046	14.07772411	14.03296325	14.12141702	14.10140651	14.00825824	13.9229172	14.16935273	13.96054645
ABCF3	13.77908255	13.42702782	13.81827666	13.63531395	13.79722808	13.48200862	13.77421789	13.54627813	13.41547768	13.56120025	13.55415722	13.75581768	13.49815489	13.51491264	13.60326473	13.75536617	13.68409616	13.57682272	13.52030514	13.69394078
ABCG1	13.12547748	13.36597976	13.19779861	13.76668292	13.68553326	12.91808832	13.31317217	13.30496672	13.02685462	13.63701361	12.56461945	13.18659241	13.16894039	12.67770722	13.03151544	13.60765242	13.70671141	12.38489713	11.21822976	12.8924882
ABCG2	13.80342572	13.91105864	9.439305779	9.311626945	10.87239678	13.12751505	13.79494953	13.15853192	11.70520519	10.64985321	13.49964746	13.19829383	12.92710703	12.67246106	10.70120203	13.80574379	9.673489538	13.71260235	10.61837757	13.33536613
ABCG4	10.49885565	10.21003712	11.79765684	13.28551453	12.46265226	11.7287598	9.262640904	10.10915051	10.91629397	11.1363025	10.86246866	10.75979251	11.51474038	10.37400775	12.9241162	10.33273232	9.595063305	11.37063219	11.4750126	10.70857046
ABCG5	12.29249129	11.07219528	10.21887129	11.90567195	10.11811266	10.72058784	12.02693352	11.05521934	10.34919936	11.77709986	10.57678681	10.38285017	9.774704589	10.29014067	10.52575722	11.53279673	9.621337135	10.28459202	10.37114316	11.90459842
ABCG8	12.43260298	10.94268793	10.08251201	11.54039863	10.2498658	10.87122034	12.43801844	10.69203605	10.3423892	11.43914326	10.38817483	10.35365619	9.46644431	10.50267602	10.05729594	11.32851787	9.795862082	10.31108681	10.91114976	12.03162912
ABHD1	13.55574392	13.53937341	13.67935685	13.1244889	13.44548876	13.56577277	13.39607555	13.46258547	13.62472688	13.10202798	12.90609452	13.5683407	13.02095161	13.19860806	13.51997195	13.48181524	13.56641974	13.17106693	13.58437659	13.44819869
ABHD10	13.5164884	13.69817533	13.37005173	12.37996571	13.60543057	13.67436555	13.62437226	13.52157757	13.52527752	13.7265935	13.79926645	13.5417342	13.79023321	13.78403823	12.71901284	13.67371227	13.37986874	13.67702981	13.86260586	13.64049393
ABHD11	13.87872212	13.43515941	13.89986132	13.92805278	14.00171797	13.52693746	13.94828921	13.94282792	13.35944799	13.99383569	13.98897794	14.02421235	14.01264337	13.35441134	13.97644469	14.01946995	14.02914143	13.94715271	13.45071638	13.94634195
ABHD12	13.48544943	13.68766316	13.57566977	13.72674518	13.60067028	13.91826204	13.43824216	13.73451519	13.81663096	13.7151662	13.34431932	13.79564487	13.77722209	13.79859087	13.54319674	13.60623819	13.61869414	13.47407483	13.62802323	13.59696796
ABHD12B	12.44087712	13.17627251	12.260601	12.01354959	11.56124472	12.03354918	9.192029731	13.82909017	12.72188604	11.26838285	11.3778687	11.77745438	13.18762997	11.35375785	12.11851635	11.18171096	13.68693958	11.62016526	11.51174478	12.56432174
ABHD13	13.70897478	14.05376722	13.76948144	12.86192939	13.65386105	13.73783382	13.82839181	13.63762264	13.60531392	13.89718145	13.7983735	13.79225639	13.86071061	13.86075815	12.80695373	13.93763339	13.62463681	13.79928312	13.83243378	13.68419673
ABHD14A	13.23929511	13.46295234	13.86287479	13.16676363	13.84759719	13.68369717	13.74194211	13.50497681	13.78585631	13.86808589	13.49145022	13.69760583	13.3998971	13.65015817	13.35833179	13.16465272	13.47611061	13.44151183	13.42309884	13.78953924
ABHD14A-ACY1	13.97201962	13.92048746	14.04622674	13.97478311	13.9777241	13.9123961	14.11045093	13.93283959	13.85229065	13.99708089	13.90127192	14.08828149	13.90436571	13.86751769	13.88756478	13.90555988	14.03473097	13.90566216	13.77534084	13.99255205
ABHD14B	13.36960983	13.46054624	13.57427832	12.55052196	13.6712253	13.58986317	13.68716255	13.48661479	13.0884428	13.76577598	13.36333929	13.78633543	13.62884692	13.4962912	12.55830876	13.60135726	13.51082914	13.62757958	13.39582731	13.65697033
ABHD15	14.19450146	14.11549057	14.2521902	14.14004586	14.28247581	14.19259569	14.23062712	14.25364474	14.17086724	14.27926025	14.27972492	14.23496593	14.27756591	14.01060635	14.131505	14.2215502	14.20236594	14.24666078	13.82040808	14.28909443
ABHD16A	13.60566286	13.659183	13.74415754	13.46250237	13.79085957	13.71597167	13.73909543	13.79730185	13.54455767	13.6143628	13.43918409	13.78040104	13.55579015	13.56669623	13.54606703	13.7781882	13.75970529	13.72812323	13.28222359	13.72878524
ABHD16B	13.59411537	13.39153868	13.36747816	13.47900313	13.18303386	13.6546535	13.45886624	13.1001998	13.14248956	13.09269049	13.03893361	13.45616291	13.57532791	12.97635071	13.39034304	13.64035115	13.54587689	13.5611277	13.26555877	13.40749257
ABHD2	13.35852568	14.05770748	13.50582265	13.56970838	13.66731495	13.88770578	13.88215999	13.95839798	13.79418566	13.6756137	13.88968573	13.61319626	13.50456365	14.04204554	13.62820964	13.61627292	13.52695791	13.58374263	13.89163851	13.45626346
ABHD3	13.08819758	13.53667362	13.30857129	12.1468772	13.56281077	13.58854127	13.64324877	13.01371071	13.49217462	13.27710635	13.32089715	13.18057299	13.25841278	13.85695376	12.35579514	13.32600184	13.59815511	13.51459658	13.61258905	13.20059846
ABHD4	14.07582607	13.91399472	13.88515613	14.00616463	13.9924884	13.86940712	13.9059345	13.71890312	14.02515958	13.88721497	14.01806486	13.89286045	13.93754793	13.81738975	13.82664236	13.9978802	14.01906375	13.87288755	13.92451169	14.03270917
ABHD5	13.17033134	13.99337647	13.10245122	11.99554649	13.67339797	14.03298309	13.54708981	13.63248833	13.95878663	13.78578952	13.75078933	13.70170661	13.70913346	13.90760555	13.63274832	13.5781082	13.59173486	13.78320942	14.00889742	13.51623214
ABHD6	13.73702453	14.10722717	13.75242061	13.23347931	13.85892023	14.10237637	13.99486014	14.00200335	13.901368	14.02336644	13.79643617	13.87404948	13.85596391	13.75784854	13.88678562	13.75694511	14.03054699	13.87428342	13.53710161	13.75665957
ABHD8	13.13155977	13.34995092	13.25849362	12.69282021	13.34555179	13.32715188	13.35214195	12.9933919	13.08854228	13.27549231	12.92581889	12.80545413	13.6702658	13.38830888	12.4876335	13.05664529	13.1031665	13.08314389	13.54757	12.98144159
ABI1	13.64148186	13.80705453	13.51882428	12.84242934	13.52123366	13.75726655	13.75389866	13.50836275	13.73367245	13.77390885	13.71977269	13.61784319	13.57425895	13.90490717	13.02532899	13.80516351	13.51122767	13.75813544	13.76942773	13.58945868
ABI2	13.43708674	13.58094442	13.39459234	12.67142464	13.66063617	13.6081525	13.59118119	13.58799745	13.66122782	13.50530565	13.42524502	13.42109368	13.51719339	13.72215322	12.7106915	13.63502322	13.39781991	13.59861289	13.68418136	13.4291684
ABI3	10.33127497	9.397045774	10.11559982	13.19920049	10.52702146	9.014265063	8.995203457	9.292114624	9.03378161	9.709180188	9.635805933	9.739167391	8.931701664	9.220249717	12.87874488	9.853228149	11.94721891	10.50896668	9.335872338	10.24647183
ABI3BP	10.84681935	10.47027573	9.191507998	8.703375954	9.030546706	9.501623244	9.609378749	11.01144248	10.24240843	9.502602383	9.917128876	9.094298371	11.25925537	11.46434044	8.545276962	9.741891755	9.459662179	9.643502643	11.24800321	9.862299019
ABL1	13.41869513	13.6282758	13.6995647	12.99218126	13.75332079	13.79766646	13.69442588	13.53256962	13.51830263	13.798741	13.45882042	13.58757402	13.5456133	13.85212212	12.92564258	13.7621219	13.57637904	13.56839298	13.78130614	13.65939068
ABL2	13.88523751	14.01797939	13.87345618	13.14412998	13.92604383	14.01584762	13.93676238	13.98692136	13.94605293	13.95015222	13.87784898	13.77865464	14.07092029	14.037216	13.91478646	13.96183213	13.9642412	13.97079682	14.08243794	13.85551573
ABLIM1	13.59866028	13.71146648	13.30800823	12.71912684	13.51122381	13.50501194	13.62037921	13.37987998	13.35383698	13.02671217	13.49723242	13.42486672	13.140782	13.72216892	13.02766646	13.49576635	13.1050251	13.24623844	13.5991028	13.22759291
ABLIM2	13.33039902	13.68540215	13.67262075	13.26005016	13.28883501	13.46309314	13.53098948	13.7463261	13.39984811	13.53178163	13.56229235	13.69446267	13.42979631	12.98818695	13.33215083	13.68081508	13.7443126	13.61964045	13.22866324	13.61806403
ABLIM3	12.60033445	13.92795819	11.71022008	12.45642205	13.2120241	13.68522135	13.35141711	13.37261057	12.03335794	13.31689907	13.56845673	13.45028358	13.82549173	10.25044108	13.15221857	12.33885356	12.68068163	12.99393734	13.80507931	12.27144967
ABO	13.12082366	13.70630192	13.23380375	13.22968437	13.73554793	10.41845181	13.89187608	13.75147364	13.65710936	13.68964801	13.62409596	13.78364358	13.38676299	13.92735378	12.4273627	13.81653233	13.65423916	13.68244709	12.7764788	13.68375555
ABP1	13.91073199	13.8859214	14.02199097	13.60115909	13.92103185	13.82745747	13.98470354	13.96611372	13.60642968	14.05540511	13.93391824	14.0711538	14.05076011	13.97476556	13.404628	14.06886071	14.02662027	13.97605382	13.45447674	13.90086955
ABR	13.08969618	13.41037257	13.38192596	12.92614731	13.56714742	13.67710261	13.59647712	13.38353394	13.56515545	13.60466455	13.51335154	13.59710786	13.59537903	11.73500217	12.30573862	13.68394094	13.465159	13.51866218	13.66548806	13.36936157
ABRA	11.36301832	12.46384967	11.56420829	11.15168946	11.06660638	11.94261012	12.6752142	12.51385674	12.91273975	12.31270051	12.48653505	11.13191444	11.93579286	12.67199109	10.85779605	12.49230614	12.04175098	12.14042079	12.24813567	10.56999373
ABRACL	14.3134586	14.33262148	14.36236361	14.40084707	14.35217687	14.37489506	14.39967642	14.37878631	14.33315413	14.47446934	14.40600605	14.35754677	14.44348424	14.11539108	14.33420375	14.36087851	14.34856971	14.39023691	14.41658944	14.40505488
ABT1	13.94404269	14.09618147	14.01348607	13.86947975	14.11912142	14.1274837	14.17615522	13.97013241	14.06594025	14.16468615	14.11912918	14.03070289	14.18462858	14.01976085	13.87497855	14.16445497	13.97179	14.1121752	14.03839011	14.08670507
ABTB1	13.90813523	13.69279843	13.94337666	13.52485497	13.96192524	13.68073732	13.72731982	13.75399835	13.64774431	13.58430706	13.75149995	13.81420227	13.73085146	13.75489282	13.33526969	13.79125491	13.82727374	13.71513983	13.71956354	13.96032369
ABTB2	13.72812171	13.80064838	13.70227264	13.36951036	13.84153733	13.90142656	13.63495498	13.67643604	13.44946937	13.78597994	13.6196677	13.51875168	13.92317979	13.47623926	13.40534916	13.40715231	13.74483727	13.73228453	13.79634743	13.6254116
ACAA1	14.01883176	14.06816541	14.05373488	14.14380893	14.17093464	14.11780799	14.19447547	14.08927894	14.13910261	14.03898474	13.99400069	14.20374262	13.85022806	13.91774246	14.07217187	13.94727703	14.18998841	13.99641637	13.81311144	14.01428414
ACAA2	13.75213512	13.91889733	13.6144709	13.40392356	13.73952944	13.95793536	13.82705157	13.69990521	13.82799482	13.82864612	13.70812279	13.71473834	13.73151385	13.7635301	13.2679602	13.77402087	13.71809961	13.72540454	13.71756402	13.76730079
ACACA	13.71214189	13.81158112	13.44320918	13.40176396	13.33551771	13.71163021	13.79831032	13.54753954	13.89361166	13.72553989	13.35617759	13.65974001	13.30804674	13.81271436	13.14730985	13.64411694	13.45624872	13.56357962	13.53911491	13.40001876
ACACB	13.67269442	13.41709383	13.66834157	13.24394704	13.08583172	12.65969846	13.71844915	13.69971502	12.85836364	13.46252256	12.98464509	13.10898198	13.27765654	11.60472154	13.18404349	13.66976308	13.59931259	13.46205316	13.05756728	13.66619617
ACAD10	13.95158375	13.62922956	13.8408946	13.19467775	13.85611761	13.79045532	13.7538526	13.88955922	13.64612116	13.81154454	13.60509062	13.91482935	13.51135367	13.58172155	13.20102565	13.80291572	13.97671632	13.81348505	13.42827364	13.95839699
ACAD11	13.61272051	13.5949048	13.55090219	12.71164888	13.36566836	13.58446239	13.65921047	13.38011646	13.61513241	13.42948766	13.48943492	13.56068936	13.26053875	13.47291035	12.8107486	12.48195738	13.54714923	13.56657437	13.65810236	13.45571252
ACAD8	13.74461986	13.55101601	13.65804518	13.82565739	13.67174349	13.66273741	13.85851667	13.46874715	13.38627769	13.48997636	13.3773387	13.63412979	13.46170751	13.67201816	12.89897826	13.51429353	13.59653583	13.42157663	13.20704871	13.52257198
ACAD9	13.80064479	13.69709889	13.71505929	13.62922899	13.80875907	13.85389748	13.89565753	13.797838	13.7137808	13.67635992	13.65935006	13.78902969	13.52255839	13.86656663	13.60228719	13.80394413	13.67604348	13.70594048	13.73937802	13.72707013
ACADL	9.970019329	9.952346442	8.296044839	8.467406454	8.546279258	9.1876402	10.27332557	10.29067683	10.54908837	8.853233451	9.181316333	8.434574993	9.978402927	8.421792362	8.346565213	8.94263947	8.827881444	9.031694359	9.024594058	9.017068188
ACADM	13.87577493	14.09143717	13.93103961	13.69258428	14.03792638	13.94763388	13.9565582	13.74837384	14.15099222	13.89208412	13.97615943	13.98465213	13.81400773	14.01898457	13.3996112	13.85223799	14.02006101	13.83412783	13.87146033	13.95538392
ACADS	12.98832128	12.47077553	13.55519861	11.86001731	13.50527765	13.01580191	12.9539643	12.46760771	12.59225224	13.58246066	12.41603874	13.46169794	12.84657629	11.73141815	11.32629484	13.19807429	13.45354189	12.86020536	13.37074668	13.52540417
ACADSB	12.9597344	12.83105855	13.24344642	11.90755306	13.23412082	13.15420645	13.04199639	12.97595918	13.21870341	13.47314188	13.252285	13.10634387	13.36963342	12.96989817	12.3431996	13.39429725	13.33792006	13.52467317	13.14480386	13.21069388
ACADVL	14.03515775	14.013849	14.18196943	13.68587382	14.14056015	14.03776472	14.09868869	13.97787494	14.11511523	14.08272109	14.09790791	14.16861513	13.98239877	14.05323565	13.84510662	14.09598135	14.10936349	13.96009024	14.07154915	14.08461621
ACAN	9.624696086	10.14065624	9.435657108	12.76740492	9.418762069	9.74721347	9.448626079	9.341510404	8.977704298	9.739017972	9.257160001	9.886148285	9.455794211	9.42945035	12.33214881	9.149736642	9.140461821	9.212376046	10.31855541	9.328751637
ACAP1	13.42275058	12.40555293	12.75215105	13.39014683	12.42452195	12.69793046	12.1319872	12.13032177	12.60854017	12.47653384	12.93911283	12.72264501	12.79222219	12.17010594	13.59202075	12.68113296	13.45466508	12.59071802	12.78138296	13.06760786
ACAP2	13.80563352	13.78831382	13.55606962	13.30976512	13.73182735	13.79352209	13.82732919	13.58039587	13.76889198	13.70922506	13.70373932	13.84071651	13.67020264	13.96109484	13.37980712	13.81145561	13.75494428	13.80423292	13.92020907	13.61199223
ACAP3	13.16858845	13.52778886	13.60887208	12.20329665	13.4620365	13.43331637	13.79327753	13.32220241	13.53239644	13.63327998	13.40433314	13.77529458	13.67262414	13.75091101	12.96657472	13.51940606	13.5377336	13.36334969	13.51713367	13.54592147
ACAT1	13.91378513	14.05789496	13.68436283	13.55697451	13.79032522	14.10709536	13.90314472	14.03021898	14.20469879	13.75970856	13.78582806	13.8668792	13.91721247	13.98913685	13.90926203	13.83510978	13.91077725	13.96380485	13.91078982	13.83415574
ACAT2	14.10747259	14.16186897	14.05855745	14.17675107	13.94237762	14.19921292	14.23668294	14.14701191	14.20264544	14.21298502	14.12950881	14.03746097	14.05062836	14.1795124	14.115724	14.14211862	14.09545921	14.14662786	13.91633456	14.06439973
ACBD3	14.11103205	14.13476282	14.08022555	14.08074686	14.12131113	14.15177738	14.19443919	14.18707179	14.13430678	14.16462779	14.13374369	14.09337669	14.13766778	14.08439759	14.1411993	14.1541753	14.13377306	14.15687062	14.04353007	14.10762933
ACBD4	13.96238099	13.8650282	14.06566269	13.79095624	13.87914189	13.9656744	13.90895037	13.99138104	13.9093789	14.03768483	13.8805237	14.02083134	13.99676024	13.76679065	13.74316061	13.95880411	14.02295875	13.95438593	13.94144385	14.01079655
ACBD5	13.51377859	13.77846059	13.56315342	13.34196399	13.75983916	13.75214812	13.72858749	13.69009339	13.79622159	13.81586988	13.74439201	13.75455357	13.59414349	13.82569299	13.55408975	13.75914189	13.65174172	13.72301868	13.71684048	13.64856377
ACBD6	14.0489578	14.21593867	14.14804763	14.12126353	14.11773847	14.13152853	14.23849304	14.08393379	14.15629998	14.23285708	14.18686635	14.14951026	14.1693992	14.29244532	14.11471019	14.22647635	14.01045931	14.09540577	14.26800001	14.11193552
ACBD7	10.18538211	11.12988125	10.51285841	9.166105297	10.84537902	10.25428979	11.06506137	10.73145268	11.03909047	11.02524001	9.78688306	10.14777543	10.19093392	11.83171258	9.246006531	11.10439734	10.32059575	10.58704899	11.52249414	10.4841375
ACCS	13.54962772	13.86174458	13.88299373	13.11760079	13.79050452	13.55782043	13.92044957	13.85535365	13.70158165	13.08930222	13.35789564	14.00072671	13.57478807	13.94677967	13.02548266	13.86587677	13.61261091	13.52752131	13.63777411	13.28639386
ACCSL	9.49395025	9.896426706	10.67640963	13.24527433	10.04222676	10.48661512	9.974312486	9.830178171	10.26689794	9.909773824	9.385537899	9.873333817	9.559231363	9.800829672	11.88466664	9.859201586	9.980509304	9.389536872	10.66846769	9.314813158
ACD	13.33242268	13.42540114	13.4363252	13.425641	13.47431735	13.6122321	13.5991072	13.38759759	13.42449854	13.36991284	13.14912526	13.67717067	13.57815589	13.34385404	13.56917787	13.61271424	13.47835441	13.5276319	13.43808489	13.44626704
ACE	13.59132545	13.49901886	13.69584984	13.31694016	13.83052509	13.34381196	13.52231585	13.48405461	12.87382919	13.64297	12.27479958	13.65925259	13.07944506	14.00820102	13.15658558	13.63327612	13.05264503	12.16266021	13.3096087	13.50805831
ACE2	13.10818974	13.91779908	13.21732835	10.4633761	12.66224204	14.01042372	11.80527674	12.80554617	10.00020292	13.45338315	13.70512335	14.04146488	13.23944022	10.3402974	12.52053734	13.12570749	14.15377288	13.95344197	11.96662861	12.68321012
ACER1	9.224239407	9.543627823	10.22151082	13.32312627	9.727860423	9.089224801	9.425245784	9.044059212	9.494802001	10.23948264	9.320023664	9.509218476	9.204826645	9.171083739	12.587787	10.73732132	10.50020389	9.543557499	9.208472567	9.975864526
ACER2	13.64582919	13.56535394	13.80201897	13.7496539	14.00655061	13.80595131	13.55927107	13.46638318	13.89421847	13.2052831	13.89156874	13.84222119	12.89393719	13.26934377	12.73166063	13.63106773	13.91530468	13.42970447	12.85533278	13.2683658
ACER3	13.12843515	13.01173789	12.36511976	10.81581306	12.65874044	13.34691173	13.19771404	12.45022118	13.03664468	12.91738909	12.82183889	12.52044011	12.6861595	13.40881434	12.1939315	12.19958121	12.79512178	13.13448148	13.32224149	12.43875538
ACHE	11.92445736	12.08858423	12.28786886	13.32644357	13.40940738	13.5636737	11.63353179	12.05477406	12.08688631	12.03563351	12.7201652	13.12656654	12.16471266	13.19791711	13.26212768	12.06012198	13.04568384	13.30037369	12.74929829	11.89533416
ACIN1	14.05781372	14.05149885	14.00462554	13.96041855	14.08698139	14.03972395	14.12567499	14.07030533	13.98217599	14.0279586	14.1147226	14.07256528	14.02896182	14.03554249	13.97954132	14.10219834	14.03955263	14.03487608	14.02814377	14.09914572
ACLY	13.94893354	14.02271471	14.12181426	13.85574592	13.98017064	14.01461152	14.04702514	13.94386925	13.94752638	13.99398773	13.99686455	14.12191742	13.87713458	14.01565978	13.87283536	13.97060546	13.94263629	13.91243175	13.91662055	13.96459754
ACMSD	11.56847332	10.61737264	10.25030282	10.767736	10.87386326	10.53101605	11.57196265	10.48092222	11.24256757	10.45712778	10.77602429	10.49723338	9.911271044	11.24113328	9.40715283	13.58463689	10.33110389	10.78869769	12.73961894	10.94918657
ACN9	13.22018334	13.70473352	13.55857615	13.33831056	13.6740035	13.84173292	13.81140223	13.55092842	13.88710193	13.98635172	13.9377065	13.41926826	13.13428955	13.96123451	13.33742844	13.6900785	13.73297041	13.65531514	13.8650704	13.73410983
ACO1	13.82088859	14.09117754	14.04332916	13.63169734	14.00818464	14.1493614	14.01178218	13.94372008	13.98275422	14.04586044	13.97332481	13.91223968	13.99559095	13.93843843	13.78650802	14.00336995	13.91184946	13.99250749	14.09520493	13.87771602
ACO2	13.35437331	13.43924364	13.61399083	12.8909528	13.62067905	13.42067818	13.38408632	13.18810385	13.41851008	13.10641984	13.28301242	13.40237211	13.05253834	13.40696147	13.01219125	13.17968981	13.43880294	13.25021069	13.29272358	13.31551282
ACOT11	13.70619124	13.43406939	13.83120682	12.80747754	13.80548718	13.38357449	13.68667719	13.38064535	13.33209727	13.57694376	13.37427755	13.77963765	13.31513691	13.35543704	13.04089856	13.62280932	13.69818423	13.54677897	13.40227524	13.67542869
ACOT13	13.85003756	14.06683668	13.9689059	13.76951034	14.04785266	14.00739405	14.13601372	14.07200356	14.22178358	14.1471288	14.11486188	13.98713295	14.14385073	14.10819454	13.99590355	14.13934392	14.14757331	14.19642806	14.17228458	14.030139
ACOT2	13.39285302	13.48043996	13.68988191	12.74399331	13.61378474	13.56380527	13.6522429	13.56590683	13.29324907	13.62066405	13.40368673	13.61039387	13.46542769	13.47144078	13.26806739	13.62527208	13.58388415	13.51861154	13.46575433	13.42941876
ACOT4	13.0222195	12.82959058	13.39087346	11.05840621	13.54656583	12.89962424	12.98369825	13.55263741	12.29093266	13.53981139	13.13932295	13.50431903	13.70650416	11.96302182	12.20990842	13.51583821	12.99069674	13.28467434	12.24197466	13.12116121
ACOT6	10.36553157	10.76443113	9.39691201	11.50527034	11.69301846	11.30547164	10.9707707	10.22135812	10.20150454	10.06689117	9.246020444	9.820454969	10.5919691	9.82698208	10.72302057	9.731514814	11.96111836	10.34359606	11.31193739	9.943138581
ACOT7	13.80493195	13.76333549	13.95146705	13.73453134	13.92247827	13.73348912	14.03108621	13.85960816	13.62174525	13.98780133	13.95366183	13.95186305	13.9977661	13.81295965	13.92940862	13.98837173	13.91734622	13.89571689	13.82660325	13.95552608
ACOT8	13.58311672	13.73276051	13.56118491	13.6331303	13.58025415	13.80497932	13.76109141	13.67011286	13.7010707	13.77025529	13.43782149	13.75131784	13.82102083	13.61640435	13.31657925	13.83115441	13.64698902	13.72751358	13.74528914	13.66894625
ACOT9	14.22291347	14.34015035	13.99946995	14.03261205	14.2083494	14.30228673	14.19427711	14.26572412	14.32265947	14.15560654	14.17308402	14.21248277	14.25133141	14.00555861	14.28012969	14.14192987	14.16011562	14.25849437	14.29994286	14.10497831
ACOX1	14.04414327	14.15018493	14.10497725	13.93373097	14.08636812	14.12788805	14.09166256	14.11157622	14.10964325	14.13947685	14.10738984	14.06493259	14.09588084	14.14162105	13.87091166	14.0776901	14.05464756	14.05015278	14.0282734	14.08115316
ACOX2	12.74301453	13.83851145	13.95790547	13.5688366	12.02303025	12.78868285	14.0887256	13.97910866	11.53342567	13.91097292	13.66095768	14.0354456	12.8043613	11.7605399	13.44154664	13.96741841	13.80355538	13.78196344	12.30976824	13.32807309
ACOX3	12.96355549	13.01327845	13.27834948	12.68203365	13.31516794	13.22617864	13.01379044	12.95318749	13.32357194	12.99869961	12.99979887	12.97052567	13.01317942	12.73706785	12.76559073	13.14988447	13.43100798	13.0390082	13.02385349	13.05533129
ACOXL	10.4107031	12.24292075	11.98341825	11.46285449	12.97539729	11.7584663	10.29705634	11.44449911	13.32934712	11.03636969	10.20973247	10.91785497	12.44287477	12.54684823	10.74987512	9.8457161	12.10913511	10.99965506	12.56037661	10.85631119
ACP1	13.57896079	13.87666333	13.81493828	13.40787467	13.74997862	13.89532387	13.85162464	13.81157154	13.93141181	13.82828291	13.81675888	13.86105185	13.79535538	13.94602418	13.30688482	13.94138879	13.68461303	13.74910172	13.95150277	13.74348063
ACP2	13.48544659	13.3653856	13.83087405	13.22971451	13.776302	13.68776333	13.74239802	13.59054963	13.40070703	13.60303899	13.58999845	13.62080499	13.70571382	13.61473227	13.28949153	13.68911483	13.66127833	13.58890603	13.58861402	13.59537743
ACP5	12.45690348	11.25836609	11.74277273	12.84888539	12.71159246	12.29756781	12.59638381	12.468429	11.92814981	11.34666725	11.03839145	12.32727721	13.1693696	12.38727338	12.59332395	12.03039893	13.73414017	12.39601803	12.17437738	12.40747585
ACP6	13.91845739	13.95074603	14.00510471	13.47402866	14.04229851	14.09310742	14.12042303	13.93125411	14.04013824	14.06488144	13.93762096	14.00591689	14.03395597	14.07950752	13.39302492	14.04065057	13.96038603	13.9060323	14.1517958	13.99587939
ACPL2	13.90216731	13.4636272	13.99686406	13.80861003	13.95520543	13.83271592	14.07695451	13.87931643	13.79018854	14.03612208	13.85546447	13.99485894	13.7805601	13.78237717	13.69929103	13.86508945	13.87245195	13.8705542	13.51572889	14.1075172
ACPP	11.65283831	11.55195311	12.19929622	11.82443938	13.3226617	13.1078017	13.45231668	12.90950915	12.64682701	13.53680968	12.48485879	13.56738543	12.42600361	13.24427078	11.43660514	12.66509342	13.66399817	13.34589938	13.34581771	12.69280101
ACPT	11.81388985	11.73410316	11.7304577	11.38220059	12.22291101	11.77972094	12.47110939	11.6584949	11.658967	11.93658908	11.36149049	11.90330749	11.21411704	12.78686751	12.23570558	11.92898753	11.60983456	11.14303046	12.17715889	11.69278313
ACR	9.885526054	9.33582598	10.95509448	12.32980471	11.5073006	10.82375956	9.21176161	10.00673024	10.03339449	9.257340801	10.07874101	9.181176994	9.366249814	9.908063931	12.1660569	9.509378737	11.63319596	9.242391312	11.34695183	10.10549942
ACRBP	13.51830787	12.13779118	13.32446487	13.58909905	13.32129792	12.05195018	12.97215481	13.12073003	13.54463216	11.71774106	12.78245051	12.66584206	10.97765804	13.36871163	13.14020157	12.90552801	11.96699186	12.72234329	12.72220289	13.39267905
ACRV1	12.69188807	12.96471422	12.65773428	11.29844518	11.79546028	13.20109063	12.51053883	12.43080492	12.95276261	12.19493342	12.58860058	12.67983379	11.98777584	12.82726723	10.96673863	12.99071679	11.90163568	12.60838647	12.187193	12.58917611
ACSBG1	11.64268101	11.06023866	11.36227624	12.21029658	12.09170757	10.76142937	11.93717573	10.47729958	10.89172107	11.41338416	10.67451139	10.78124307	9.938575077	11.35077042	11.82186239	10.44818601	10.20775793	10.52635854	10.5545049	11.52442219
ACSBG2	10.94143112	10.51708696	10.47804817	13.62942984	10.7514209	10.77919203	11.09460747	11.07132568	10.60354882	11.28968924	10.20422669	11.14500663	10.74736215	11.50630462	12.90021581	11.67337647	11.16637437	10.50797868	11.8006461	11.16451913
ACSF2	13.73940506	13.48400368	13.90604266	13.58626227	13.56440637	13.44941876	12.80554112	13.4073913	13.37444485	13.26944659	13.28885316	13.40574993	13.17928965	12.58396843	13.56811252	13.39255464	13.85968075	13.33343073	13.30034238	13.61222388
ACSF3	13.75863821	13.74560305	13.99614168	13.53387255	13.93489729	13.74822687	13.96925522	13.85595432	13.75860262	13.90856904	13.7636991	13.74166595	13.71174772	13.78597056	13.7360514	13.95328667	13.86220056	13.79651847	13.6534239	13.87870461
ACSL1	13.86874078	13.99535909	13.88717723	13.67138762	13.78664819	13.94119843	14.02652091	13.86948599	13.8958668	13.94768569	13.814529	13.63276282	13.90133602	14.10571283	13.60699947	13.94896161	13.9093651	13.8236587	13.73380939	13.84027083
ACSL3	13.68235015	13.74593933	13.45551325	13.05147623	13.61210634	13.56464367	13.89615698	13.45738555	13.51335639	13.65165362	13.46433669	13.45251957	13.44663904	13.85465955	13.02657617	13.64582212	13.55455815	13.64819815	13.7063561	13.50646944
ACSL4	14.16549761	14.37355919	13.83802616	12.53266793	13.86263506	13.95919574	14.04277203	14.16127421	14.37606152	14.0884536	14.02281165	14.02000479	14.09307192	14.31137266	14.29282825	14.07893158	13.52490942	14.12175762	14.35571901	13.95330893
ACSL5	14.05949199	14.17763464	14.09079932	14.08640156	13.8431305	14.12664926	14.14350392	14.13870534	13.83426494	14.17474865	14.12930955	14.1561385	14.15015211	12.88609713	14.1249313	14.18022179	14.12350762	14.09572814	14.15130879	14.09165491
ACSL6	12.06213515	12.31736217	13.42356919	12.37132311	9.475012186	12.79530968	10.2919652	12.48123341	12.94176262	12.47751499	12.67167511	13.4619832	12.43552696	12.34195716	11.48315955	13.6214837	12.53264976	13.25252114	9.980820507	12.73182327
ACSM1	10.22454607	10.9878561	10.5074831	10.61468571	11.17546115	10.83739229	10.52645495	10.85300761	9.68015829	10.92517554	10.93654798	10.67180416	10.43732558	10.49955654	9.772333485	10.11580655	11.07655707	10.77845696	10.31846555	10.5208113
ACSM2A	9.024817885	8.92601045	9.24174301	11.14989694	8.834782479	9.263602731	9.273332688	8.900917941	9.049126451	8.99385486	8.869207682	8.961488353	8.928560062	8.957009188	9.878893309	9.066263684	9.292099299	9.083684559	8.92116892	8.778160576
ACSM2B	10.11250476	10.44326357	10.74642488	13.89856799	10.85691564	9.926960479	9.696330499	9.42177022	10.47160365	10.43583372	9.524473169	10.27325042	9.776603087	9.521215206	12.19317773	9.810729662	10.79702062	10.06209938	10.29872668	9.527566366
ACSM3	13.77019972	13.16234922	13.88757193	13.027689	14.01941904	13.55566601	14.00683003	13.86514535	12.43532892	13.95471813	14.00841902	13.94512542	13.2435092	12.82699187	12.9999354	13.8415973	14.05583774	13.82161968	13.53930316	13.80654234
ACSM4	12.16624814	11.66640215	10.05872022	11.89206204	10.56240981	10.06194376	9.977529087	12.57666964	11.75151508	11.37260458	12.09060151	10.58631326	10.65840108	10.61992689	10.69370128	10.23439065	10.58001611	10.42358135	12.63132664	11.1968071
ACSM5	9.131157839	9.478314267	9.523724154	11.77398686	8.87111843	9.11323509	9.032887494	8.673663742	8.558371353	9.095380831	8.811390375	9.64048868	8.798212472	8.851711886	10.58773078	9.185387145	9.618676541	8.685354317	8.924554494	8.732862169
ACSS1	12.26073507	13.16400985	13.67570241	13.6162427	13.78143121	13.77173445	13.92544196	13.73932003	13.51010655	13.92423587	13.13655962	13.99051555	13.43356568	13.68466449	12.88897632	13.67190694	13.65543401	13.24933415	13.2162948	13.62169722
ACSS2	13.97095348	13.96997701	14.01261784	13.76338815	13.97564353	14.00030092	14.11332694	14.03006292	13.87237902	14.08020958	14.01329515	14.05414614	14.05784254	13.82722449	13.87066599	14.12493086	14.03055167	14.02881967	13.90081852	14.04583523
ACSS3	10.77047956	8.188298766	9.911723424	8.574311999	8.589853789	8.660936785	9.923651821	9.795613272	8.274922156	10.52230335	8.678894613	10.00918317	10.00218186	9.488133303	8.635722697	9.6244847	9.048238257	10.75481013	8.68490416	10.1823751
ACTA2	13.50358433	13.08336729	13.47825828	12.94535489	13.41652415	13.47833455	13.50596541	13.4259214	12.85080226	13.40437364	13.81321686	13.53315258	12.59219129	12.83527322	12.92660208	13.83157797	13.51139951	13.42976276	13.61440247	13.53928813
ACTBL2	11.2515684	13.17168801	11.03516342	11.87489784	12.11912391	12.88589374	10.58571833	12.61051104	12.83556289	10.18168062	13.52050206	13.41339969	13.81386482	10.24496505	13.43311547	10.35735361	13.44013878	13.6422199	13.25772203	11.06818461
ACTG1	11.35499707	12.30536964	11.97805497	9.253903749	12.088044	12.43894033	12.072962	11.46653779	11.85256666	12.26403761	11.54323901	11.77245205	11.87142859	12.50435325	10.05405513	12.23683021	11.7184921	11.83151461	11.85695665	11.64183332
ACTG2	8.925236514	9.442449879	9.602566319	13.27641524	8.153974181	8.297898858	9.823632612	7.382881306	8.589071473	8.366738516	8.362778788	9.326215453	8.061724775	9.403012024	9.785179979	9.517950533	9.843771534	8.462940404	8.320854262	8.546159516
ACTL6A	14.1420637	14.2772326	14.05074548	14.13690952	14.09961487	14.27003046	14.27143123	14.22751035	14.22026878	14.20451458	14.17406565	14.20408553	14.20445212	14.26796112	14.14688969	14.21596628	14.12879591	14.19001343	14.28822767	14.1741737
ACTL7A	12.36732954	12.72717885	12.8066549	13.79803302	12.73811654	12.97952569	12.91252163	12.83486721	12.35259264	12.31453694	12.98662564	12.16965215	11.0291682	13.32947392	12.82641431	12.63669255	11.70405504	12.29327783	12.63404147	12.05686237
ACTL7B	10.28734827	10.23082497	10.63035575	12.99636548	10.74588909	10.52311612	10.19008754	9.727352186	10.22710219	10.41649341	10.28470428	9.444753554	9.782653585	11.28186969	10.95235112	10.00341408	10.39909839	9.992392736	10.73227891	9.743135509
ACTL8	13.35201234	10.72241497	12.39385983	12.71692241	12.73734189	11.75830107	10.6229347	10.89118096	12.49116577	12.45319443	11.57646164	11.94851557	10.1760226	10.00429535	12.29919377	11.81912902	10.41584886	12.0966029	10.57303577	12.9795943
ACTL9	8.642570912	8.6420408	9.608356692	13.01339993	9.487582631	8.480230284	9.210063903	8.696809189	8.616177834	9.126498099	8.647896093	9.343891267	8.810481173	8.858337445	11.53061069	9.071525402	8.447021121	8.676959095	8.712005828	8.721598159
ACTN1	14.1729847	14.19628495	14.4163825	14.21676924	14.24688432	14.14615269	14.31357508	14.18934095	14.20744546	14.37466056	14.32605325	14.34952469	14.3203309	14.31661548	14.17841695	14.3617472	14.17997721	14.19771436	14.30507478	14.29660385
ACTN2	9.150368446	9.480389817	9.251678748	11.73339641	9.746074212	10.18085094	9.751480737	9.593227479	10.21836465	9.59710445	9.105986347	9.175089317	10.78392215	9.190333225	10.23169775	9.402494432	9.27866249	9.91384889	9.86564358	9.174244409
ACTN3	10.45188433	9.813359721	10.97084982	12.96824634	11.7968524	10.56881097	9.9944323	9.833665639	10.63466993	10.31517357	10.06696539	9.994442441	10.37861901	10.0204785	12.95728218	10.40832879	10.30103751	10.2512815	10.57514091	10.34400983
ACTN4	14.08058753	14.01667999	14.22609578	14.21180575	14.10020602	14.00302441	14.11955	14.03592834	13.96633556	14.02988095	14.16553161	14.18432379	14.02295913	14.13050804	14.07986422	14.10360323	14.02825528	13.89816821	14.03176397	14.11094591
ACTR10	13.27496071	13.42655959	12.91886707	12.69952414	13.44389824	13.3615365	13.07108471	13.22300727	13.2481067	13.22361182	13.14024085	13.07428532	13.04237836	13.3858002	12.86587148	13.04644038	13.06515092	13.20232552	13.20184313	13.20836158
ACTR1A	10.56877047	11.11474937	10.95421362	9.21408779	11.11674199	11.19368669	11.39693601	10.42753734	10.93140588	11.33477873	10.53562254	11.02769985	10.64218066	11.48531421	9.50873801	11.37527221	10.95126288	10.76800705	11.55277469	10.55083838
ACTR1B	14.18692367	14.17566264	14.17047043	14.17083147	14.18326329	14.19972707	14.30149102	14.25702166	14.17646946	14.2279917	14.19831229	14.2227655	14.18981229	14.16218413	14.16949159	14.25124902	14.25083209	14.20620978	14.15597964	14.20714954
ACTR3B	13.62947529	13.99099337	13.90708741	13.83102532	13.88786344	14.06469216	14.02575595	13.82624949	14.11820836	14.034866	13.96081451	13.97281662	14.01297192	14.04353778	13.77690525	14.03228177	13.878419	13.92205667	14.09580657	13.91851041
ACTR3C	13.53792463	13.58624095	13.12558141	12.08439138	13.15081511	13.16666857	13.57095649	12.86698638	13.10176499	13.1956435	13.06708523	13.53285434	13.22807003	13.33117989	12.26275777	13.13444991	13.7020849	13.15376166	13.16206897	13.18351127
ACTR5	13.99541059	14.13712004	13.94431222	13.8789833	13.99310795	14.13383693	13.96076782	14.06011111	14.08004679	13.84271337	13.86035276	13.99862555	13.99871377	13.95488269	13.94502737	13.99347285	13.97257331	13.97227491	14.07231255	13.96339203
ACTR6	13.43409184	13.71482952	13.36333487	13.03476709	13.49240537	13.64606622	13.37360133	13.27289071	13.67235012	13.81741537	13.62924775	13.57866059	13.68332178	13.76197305	13.17883995	13.56354438	13.38540199	13.67809024	13.82532383	13.59454509
ACTR8	14.03411714	13.96706991	14.06113457	14.05009787	14.13233199	14.00035594	14.14525877	14.17751671	13.89372662	14.14274421	14.11620111	14.19542825	14.06836127	13.79984373	13.92986385	14.07450041	14.08714402	14.05347317	13.76789401	14.06439176
ACTRT1	9.420310461	8.832602556	9.423485227	10.46042852	9.667047577	8.80066	11.1357496	10.45201443	8.673490556	9.010643449	10.1517752	10.04975243	9.598516138	11.07979296	10.47211568	10.66467454	9.407475987	9.532478431	11.40685248	9.119233511
ACTRT2	8.730922759	9.398803108	9.402015909	12.15531308	9.753924807	9.277640324	9.479812302	9.10060149	8.850889225	9.698259568	8.787572443	9.585037222	9.235856655	9.353918674	12.61905448	9.631414036	9.603864671	9.133357019	9.218287262	9.177905898
ACTRT3	13.60156918	13.78012421	13.84217856	12.69129852	12.81279574	13.70680834	13.82433016	13.66523241	13.13475353	13.7545574	13.83510135	13.82867122	13.79384528	13.17606653	13.37331109	13.84546585	12.48042138	13.53081982	13.70121912	13.83161032
ACVR1	14.18180764	14.34287781	14.20885967	14.03905924	14.25948558	14.34584356	14.28122365	14.2780434	14.31500215	14.16027688	14.1987983	14.09019086	14.25906439	14.45194394	14.20526479	14.23821181	14.30314046	14.26214821	14.4249741	14.15943352
ACVR1B	14.1913214	14.19794216	14.11029869	14.11741497	14.16159493	14.15598248	14.14066152	14.1634224	14.13176013	14.13175196	13.77232531	14.13257264	14.05377862	14.02474614	14.08913166	14.10279257	14.17309103	14.12421841	14.17092716	14.13195661
ACVR1C	13.42573563	13.79760287	13.822637	12.2402821	12.3378474	12.15179049	12.72209504	12.36184464	13.48262432	13.11325144	13.54856404	12.1387445	13.90381188	14.14430135	11.44994324	13.15116503	12.73498073	12.92513751	13.14394262	13.74417827
ACVR2A	14.2567995	14.22502165	13.93014224	13.71109182	13.99485416	14.1486108	13.93538648	13.97459184	14.26951207	13.70672054	14.01544508	13.95929833	13.80302582	13.8656417	13.86225374	13.77452506	14.16367955	14.04883936	13.8099979	14.02261088
ACVR2B	13.18647723	13.16352808	13.51765008	13.05262227	13.56882415	13.54411743	13.56386576	13.40074933	13.47152286	13.57249134	13.50109985	13.49840221	13.03200057	13.58927289	12.86517525	13.42341374	13.39991237	13.34393794	13.19751978	13.40027004
ACVRL1	13.65917903	13.0600103	13.74910771	12.71506274	10.82692337	12.86769609	12.54648196	13.4286066	9.349508314	13.76836087	12.0400348	13.50194281	12.47505427	9.48646983	12.57660934	13.62882831	12.26511538	13.73100107	12.30943666	13.34674347
ACY3	12.98023357	13.1023711	13.09900965	12.14735127	12.74157798	12.1562206	12.85796682	12.96122999	10.06770068	13.37260464	12.93935077	13.01106461	13.18678895	11.44556323	12.19886485	12.80741205	12.63732434	12.98658494	12.4121722	13.11639213
ACYP1	13.89968285	13.8661658	14.12710767	13.77207888	13.96407866	13.83084999	14.02478102	13.96864643	13.85285458	13.80658558	13.97572431	14.11057652	13.88833236	13.89569248	13.73418541	14.00409504	13.96951501	13.93778102	13.879782	13.9825183
ACYP2	12.51628036	13.52709567	12.75634845	12.47019193	12.81451353	12.69230209	13.2488988	12.98372016	13.28816482	11.64383333	13.12176946	12.3945987	10.82774507	12.77311555	11.5647306	12.63529099	12.68406695	12.17661398	12.3038135	12.2617615
ADA	13.94071855	13.89703158	14.01676966	14.01918932	13.9430906	13.67737269	13.78898083	13.97683021	13.97797704	13.81546226	13.93273159	13.58354764	14.1219271	12.75132762	13.86263505	13.94590089	13.95135534	13.93287916	14.08549068	13.980116
ADAD1	8.993369929	9.183784214	8.500074913	8.397257263	8.732409138	9.112495766	8.588498096	8.542448326	8.805012969	9.586325506	8.797331373	9.49423576	10.24410761	9.382821948	8.309597082	9.0425574	8.597477601	8.412336311	10.23879374	8.441774208
ADAD2	8.333590787	9.381854406	9.399358244	12.12061345	9.017568941	9.492910978	9.57981208	8.772726231	9.315394339	9.496675004	8.730451352	8.838391739	9.081386257	9.446528643	12.19989034	9.317941855	8.937331741	9.131128311	9.107508781	8.75985075
ADAL	13.46664632	13.48163983	12.65542938	11.85998875	13.38025374	13.38421512	13.55564081	13.03113644	13.52218911	13.38055183	13.11849566	13.27429952	13.61555818	13.06277142	12.99086604	12.75821844	8.662414672	13.85898187	13.30508609	13.45404208
ADAM10	14.20996105	14.19791061	14.1614016	14.1489033	14.25494115	14.18884196	14.21151664	14.21334853	14.23013294	14.30918908	14.25439735	14.22961372	14.26049555	14.22266824	14.24545421	14.20454857	14.25327437	14.25486241	14.17693662	14.22773811
ADAM11	11.14764461	9.69958358	11.87239312	12.94074347	11.19478558	11.4824137	10.57147556	10.51810214	12.98930186	10.98210784	10.38407882	10.49527835	9.911997774	10.97621126	12.96135485	10.68344631	10.71948256	10.78056843	11.95387352	11.34362888
ADAM12	10.55355601	9.934030291	9.945266185	11.28935771	10.02200844	9.794684185	10.52257173	10.15313074	10.50464547	9.975573636	11.23857128	9.935264227	11.17352271	9.275528306	10.78919818	10.75192632	10.51039069	9.880198816	10.61957353	10.15746454
ADAM17	14.00668119	13.97905453	13.97137193	13.3243439	13.93664071	14.05289631	13.88923535	14.01970556	14.03104412	14.01628459	13.95945474	14.01952674	14.06314773	13.94641387	13.84062344	13.99948675	13.98456223	14.01002316	14.12063672	13.94467109
ADAM18	8.401726344	9.274841684	8.660092817	8.661770143	8.886610016	9.104579993	9.002546466	8.903349295	8.71352744	9.478490488	8.869860276	8.88513222	9.887154462	9.062424215	7.909634308	9.053584404	8.833159569	9.104702536	9.133680351	8.696964992
ADAM19	13.20405908	13.54659386	12.81792112	12.00362443	10.59185545	13.6962131	12.01604688	13.19017237	13.47489535	12.49646985	13.58431753	12.51781383	13.27333566	9.847612535	13.13486187	11.30464594	13.70858476	13.22844937	10.26332349	12.96016865
ADAM2	8.435812287	8.888092296	8.794573818	9.363249527	9.276068059	9.182427414	9.373600564	8.611568759	9.364039832	10.67038782	8.624767781	9.245551415	9.990213187	9.540243095	8.503644013	9.169530375	8.936901561	9.076205036	8.936109805	8.743206418
ADAM20	13.43261977	12.98872539	11.75469559	9.453110476	11.4902918	12.08974847	12.57554263	12.13833561	12.83647868	10.83149556	12.72760904	11.12968773	10.82900429	12.71598836	10.27879718	11.49657175	12.58587472	12.07847152	12.59729344	12.20505283
ADAM21	13.53926614	12.67916201	11.95632154	10.57175739	10.8663717	11.24718396	12.52344994	12.62059647	12.98426705	12.30417342	13.08078174	10.48682401	12.38002502	12.84408911	10.37878441	11.16697442	12.67167308	11.44344025	13.44045257	12.64168045
ADAM22	12.03503508	13.22091752	13.2311141	10.32681874	12.28422172	13.28241434	12.93772851	11.61481916	13.59583734	13.2825564	12.03107004	12.57927347	12.25996168	13.55900081	9.346488615	13.0312475	10.25064772	10.94989834	12.53991214	12.70139728
ADAM23	10.22380269	10.06370572	9.846375037	9.259764596	8.718165723	12.71623629	8.838490295	9.777003517	13.16538534	9.284352144	9.085706321	9.255781558	10.94560252	9.288146706	9.321537677	8.977596608	8.980721328	9.907237246	8.66357482	10.87178923
ADAM28	13.25284869	13.6591736	10.12938725	8.721722762	9.887310686	10.69857602	10.93886716	13.36088627	9.676462581	13.05471194	10.82648231	10.75158567	13.57894515	13.77676024	11.69553959	11.44802895	9.722789151	9.960441022	13.66363164	12.36053323
ADAM29	9.666107935	9.608477094	8.862423475	9.69145886	9.1645473	9.233910999	9.253818557	8.838057194	9.390736402	9.432383418	8.919565269	8.725000887	9.16232939	9.568367185	8.813390245	9.201918256	8.701625983	9.037414762	9.287221374	8.792084792
ADAM30	9.400285362	10.18113625	9.143947487	11.13326674	10.29042375	10.15116589	8.718154906	9.485374045	10.66195448	9.538340683	10.06048542	9.19051358	9.639183457	9.020053784	9.411339306	8.582299074	8.980184363	9.627662471	9.77715874	8.501988008
ADAM32	12.30677936	12.60952328	13.01992453	12.54539121	12.73275505	12.21356855	12.69201892	12.45131489	13.02378753	12.83818627	12.84695127	11.46224397	12.55198219	11.84835987	9.902823355	12.26474807	11.57939661	12.91528763	12.69091433	11.23814064
ADAM33	8.746990245	9.185156447	8.837408028	12.48053097	9.081433163	9.283274699	9.137873216	8.87603758	9.040089749	9.225576275	8.665991838	9.219345363	8.961027643	8.937222454	12.00259407	9.105214106	8.987277789	9.033054367	9.250448362	8.87826631
ADAM7	8.749502814	8.609580795	8.572871743	8.410786012	8.769069182	8.60708537	8.789593555	8.571100737	8.803116604	8.989091221	8.576855351	8.64415022	8.758533598	9.579898213	8.021011799	8.701162749	8.889817247	8.627260054	9.008720984	8.701594315
ADAM8	12.45746629	11.96965935	12.53708319	12.02903723	12.30598878	11.74997371	13.5082991	12.21460505	11.18846001	13.25015161	11.69356985	12.19435951	13.33970217	12.45803268	13.22976422	11.94689444	11.75699504	11.88870707	12.03512168	11.92264354
ADAM9	13.85666998	13.90570399	13.82582355	13.58156694	13.93380366	13.81437021	13.77973926	13.7759416	13.9225484	14.00006574	13.90879194	13.92555484	14.00231992	13.80919603	13.49286654	13.72853923	13.91949334	13.94120904	13.99233326	13.78548859
ADAMDEC1	8.378357099	9.318440278	8.75029406	8.394915394	8.796185824	9.549339209	9.13655676	8.99273994	9.223057418	9.33146904	8.779648853	8.623739746	9.246783225	9.599969702	8.21565798	9.022727419	9.013848004	9.096171387	9.142421206	8.636854128
ADAMTS1	10.54827098	9.364184555	12.47033451	10.88586981	9.402763025	10.75861694	9.542507836	9.513957354	9.881570175	9.217981322	10.3474236	10.93004209	12.20551992	8.98733116	9.364530578	10.216366	10.51691135	10.07670603	9.564842346	9.835472201
ADAMTS10	9.252387932	8.981511288	10.24100847	12.69044065	9.003791925	9.193095199	9.300957491	9.762909	9.312860183	9.622989771	9.044923388	9.159195576	9.379032867	9.625274914	12.34140671	9.645145672	8.961344404	9.205453684	9.491500656	9.514289869
ADAMTS12	9.334041013	11.04728929	9.686511693	11.30694829	9.501776948	9.77834169	9.913055282	10.41678182	9.270905972	10.64766912	10.37650676	10.36787156	13.44741906	9.462585047	9.970228063	9.653350706	9.784126136	9.739211359	11.38196428	8.874448201
ADAMTS13	12.4648358	11.80393941	12.61450548	12.85209245	12.84342207	12.55881299	12.49763692	12.13187717	12.26211852	12.47954356	11.75991508	12.63389821	10.77180956	12.85037279	12.77320642	12.24594307	12.70023921	12.42742706	12.46105888	12.46942889
ADAMTS14	13.3686957	13.68930847	10.63076644	12.93601986	9.844405084	10.89653531	10.55137556	12.84302973	13.86701453	11.5379153	12.58647652	12.32232034	12.40646701	12.88846864	13.65236297	11.17506172	11.84245534	12.13969199	12.27569908	13.39029659
ADAMTS15	9.961535797	12.37511107	13.62122883	12.81684039	12.49263941	13.21290406	12.91003233	10.30912411	9.933265406	13.66679697	11.19740281	11.89835872	10.29621665	9.307088271	12.14374906	12.41792741	9.850892327	11.66307687	11.02238393	12.63485164
ADAMTS16	13.24872978	13.25438734	8.929940488	11.41844743	10.58689097	11.7322456	9.200473344	11.76639474	9.635423775	9.566731396	10.14487371	10.77668232	12.58965862	9.272286749	11.59207713	9.662999549	13.15097261	12.33823771	12.70952646	12.62018973
ADAMTS17	11.74292192	12.81790815	13.18434653	13.5133041	13.3214869	12.39424522	13.82859779	13.47326038	11.99724293	12.88056717	12.0873063	12.37868435	11.85015401	13.22627017	13.33564826	12.92710205	13.05726388	12.08408737	13.46353798	12.91307658
ADAMTS18	8.758306485	10.06029838	9.149956894	10.77096945	9.223194977	9.274507209	9.267341258	9.441578143	9.199051973	9.530231688	8.94791149	9.320772804	9.092619239	10.40379742	9.73781208	11.07594291	9.65740432	9.661339012	9.641004989	8.819427601
ADAMTS19	8.780629723	11.96569437	9.039500817	8.432098145	8.557000684	9.382833138	8.900021629	12.73522981	13.0673327	9.237119108	10.13732322	9.872919109	11.43943885	8.737191962	10.85182012	10.3175242	8.50509292	12.27787934	8.708943946	11.78618548
ADAMTS2	8.856196906	8.911496559	9.352111636	12.78242337	11.82081904	9.488957166	9.545017429	9.564333973	9.126665665	9.796351152	9.614211783	10.16102769	10.72739016	9.083292028	12.79472468	9.588103585	9.287135715	9.825250088	9.07425357	8.789838261
ADAMTS20	8.367759557	8.708047142	8.653844483	8.480467816	8.583048589	9.752795363	8.507914604	8.409637916	8.491368106	8.66360788	8.620286951	10.26634215	9.869827192	9.224657481	8.381962217	8.65065776	8.523968008	9.016760116	9.004765353	8.439937203
ADAMTS3	9.734648881	9.668264761	9.033361745	8.820799261	9.056152145	8.793239752	8.853945578	9.594850668	9.81968452	9.01138163	10.05783432	9.146240818	11.01554842	8.559832753	8.745927133	8.793168442	8.543370612	9.717080462	8.564455637	9.345670873
ADAMTS4	9.5047309	9.532689404	10.22251449	12.02685543	10.12923064	9.881749814	10.42155552	9.688996529	9.832434436	10.26887068	9.326922004	9.743972591	10.14953331	9.938931615	11.71518364	9.678841226	10.96724773	10.19610499	10.19944178	9.852184125
ADAMTS5	8.519947775	8.774378932	9.024312516	9.559307651	8.794997313	9.024326841	9.215590794	8.620305336	8.894885518	9.301610339	8.72352636	10.23250357	9.834874213	9.083694611	8.584351133	9.397489816	8.744981831	8.959108019	9.024561646	8.690498058
ADAMTS6	10.54176577	12.05045376	10.84882418	8.545280678	10.41542689	10.1922853	13.92328214	11.83837278	11.77087596	11.28768524	10.06418333	11.30725914	12.93404052	13.9446428	8.895801017	11.69301262	9.641180362	9.954567899	13.33887462	10.56605433
ADAMTS7	11.30599663	9.918998824	11.30184103	12.73489655	13.15365158	10.68946846	10.90909401	10.72659273	11.82328507	10.63893569	11.9579425	9.978422875	11.42319611	9.710264065	12.70840961	9.699613046	10.01432044	10.43386833	10.65609824	11.23532554
ADAMTS8	10.9954572	10.27479582	12.17152396	12.81270471	10.71635004	10.61177835	9.885764013	11.71933255	9.641903324	9.880231744	10.39425555	9.513765998	10.31108956	10.29743911	12.25226626	10.8133742	10.32207268	9.597002028	10.8656443	11.41975673
ADAMTS9	13.84601253	13.87803745	13.80213708	12.47957645	10.67522437	13.90922273	13.689876	13.15606343	13.69446859	12.47595874	12.49328409	13.16435381	14.01060149	13.7603807	13.29436488	13.22006049	11.21004691	13.07490905	13.85481706	13.65994631
ADAMTSL1	9.454070753	9.387488824	12.84133187	12.12254374	9.377370134	12.28620409	9.363430984	9.271372223	9.329315447	9.540586538	11.07477266	10.61214536	10.39261648	12.5718842	9.348848506	11.28181516	10.79809661	11.03863918	9.126800565	10.77985322
ADAMTSL2	10.81759056	11.00447004	9.939927403	13.14375886	10.51280466	9.057866894	11.20288593	11.55974919	9.25816608	12.14845381	11.8247811	9.189860167	10.19296436	9.366921493	13.37868942	12.01202267	10.64842703	9.228407994	9.686440678	10.4828418
ADAMTSL3	9.98850339	8.962638926	9.328837572	11.5698686	9.138263939	9.000155321	8.723885401	9.332229502	8.940703388	8.953446584	9.502499839	9.043454638	9.311628355	8.754954436	9.509065798	8.785345716	8.808431062	9.154361569	9.225803786	9.518668205
ADAMTSL4	13.12312292	12.72561183	12.89528524	12.24163922	13.07242405	12.85112642	12.74783617	12.62909626	12.3085879	12.28451482	12.15963253	12.80917186	13.39294173	12.39396956	12.42141658	11.954676	12.87738501	12.99459394	13.15053778	12.74573561
ADAMTSL5	13.71749544	13.62766227	13.75393202	13.85631782	13.80357533	13.67880353	13.29369265	13.04855196	13.18130124	13.01123497	13.42334708	13.47507422	13.16633581	12.66490934	13.84255142	13.33364446	13.81844962	13.20867828	13.47122497	13.57446758
ADAP1	13.74300299	13.8696283	13.93980191	13.91913547	13.8626097	13.98983167	13.99088989	13.86035232	13.77809346	13.72570662	13.90990689	14.04648643	13.73211489	13.79758722	14.02371943	13.83461247	13.92645313	13.72038965	13.78169971	13.75638729
ADAP2	11.96438642	11.16256273	12.82732006	12.63548425	13.54043111	13.11520855	12.2584148	12.54858314	13.37862558	11.41453408	12.99824554	12.37276344	12.66303304	10.48930792	11.84936183	11.73611804	12.31465605	12.92145519	11.78734887	12.73300096
ADAR	13.96257794	14.06519242	14.01155781	14.03426301	13.98439381	14.06914802	14.04156814	14.02724773	14.03273305	13.93946617	13.96235074	13.99023897	13.93476195	14.08029327	14.000774	14.02531008	13.96028201	13.95074334	14.10743161	13.92442656
ADARB1	12.96322943	13.28830403	13.3459868	11.12500053	13.4525714	13.69546324	12.99932679	13.32676193	13.36976067	13.08895135	13.29748753	12.94971628	13.42690747	11.83388763	12.09445102	13.50563205	13.17683117	13.48382003	13.35325704	13.41716074
ADARB2	9.817167589	9.558049362	9.516581019	12.49265691	9.589723075	10.01793018	9.700293298	8.975986824	9.266604936	10.81540553	9.351850043	9.79235291	9.371409957	9.450827993	11.63787138	10.58090594	9.38266263	9.973844757	10.16159657	9.567926478
ADAT1	13.82865652	13.85201547	13.71484659	13.66887529	13.79375004	13.87530358	13.91973864	13.93566612	13.79411531	13.82626963	13.8537491	13.92439088	13.91156521	13.78541754	13.79258591	13.95203212	13.94670745	13.96235794	13.65614996	13.86835613
ADAT2	13.73642274	13.79045774	13.62650521	13.13738492	13.66792074	13.8379707	13.87465253	13.70939093	13.76974062	13.85678891	13.88497691	13.67212139	13.71154714	13.73407345	13.40380024	13.78885696	13.92828574	13.88920492	13.89305314	13.70177025
ADAT3	10.94931711	11.94018018	12.1830059	11.69738577	12.54916873	12.04394141	12.1792083	11.10878645	11.59900623	12.04556154	11.03036639	11.96307808	11.43757351	12.00666411	11.92086298	12.22772193	11.40076738	11.60345902	10.96437158	11.70816914
ADC	13.26500498	12.84301622	13.57543852	12.743944	13.40155761	12.71570379	12.88995621	13.29697173	13.38200881	13.5537173	12.58092707	12.76561695	13.13546114	10.86972265	12.20290601	12.90545584	13.4638151	13.26853102	12.70738669	13.16973839
ADCK1	13.48421936	13.41511682	13.70651229	12.86251349	13.58542573	13.71352798	13.49168959	13.39209178	13.38613586	13.48284387	13.42775265	13.67377151	13.4786948	13.32205999	12.97295623	13.66602243	13.63047083	13.56489419	13.58119722	13.56782443
ADCK2	12.76421873	13.21890884	13.3275307	12.67895349	13.51807342	13.49403759	13.38762727	12.90198087	13.55677955	13.45430305	12.91776727	13.64526952	13.41261298	13.2349414	12.42451403	13.49995599	13.52958489	13.49686027	13.45831306	13.21525705
ADCK3	13.86017864	13.77078091	14.02414584	13.71481526	13.97862442	13.88915841	14.08130427	13.91028086	13.92047527	13.9799383	13.88769072	13.95580337	13.62803547	13.95212504	13.61234636	13.99094892	13.90764603	13.90771063	13.71776834	13.94174826
ADCK4	13.3507838	13.23240184	13.52169913	12.62725359	13.56975942	13.31008803	13.52147945	13.39189995	13.18168693	13.49328767	13.40950762	13.45302885	13.47121129	13.27859266	13.02773689	13.51374841	13.42022627	13.30132372	13.4266984	13.50718674
ADCK5	13.26865606	13.34626844	13.48875342	13.3217126	13.44404476	13.48719433	13.46664418	13.03030116	13.08814228	13.8138943	12.92825009	13.46766224	13.57225413	13.03697745	13.20420742	13.77417665	13.73124882	13.46802577	13.50141264	13.68977534
ADCY1	12.27051533	12.03039261	14.13497347	13.64160209	10.18395789	14.01396064	10.19307511	13.00173497	13.80295928	12.73302054	13.44976562	11.44613677	9.851267688	13.53064345	13.05499198	12.56430145	10.50795565	9.409090992	9.32123041	14.02767106
ADCY10	10.51353553	10.94181453	10.59474471	10.71822467	10.48980097	10.4079879	10.86409646	10.81995321	10.85792443	10.92678581	11.4501549	10.32418063	10.23067588	11.45483341	10.03984234	11.10156517	9.635160614	10.62147211	10.33223645	10.02551743
ADCY2	8.849098033	9.565123329	9.689617463	11.33334948	9.159414307	9.59432795	9.326800282	9.021939933	9.213535229	9.380421165	9.096588742	9.389379164	9.103684271	12.65498602	9.464215154	9.153258384	9.363960081	9.756111914	9.458178209	9.099303636
ADCY3	13.72169402	13.3740517	13.89126562	13.67709171	13.74925409	13.91579569	13.7774869	13.69597665	13.84943532	13.79916983	13.72440783	13.9191913	13.66121148	13.78467092	13.63922823	13.89155386	13.72775376	13.75187687	13.85174859	13.78260563
ADCY4	13.65556761	12.79155901	13.76426398	13.28715763	13.62786903	12.19313057	11.90374461	13.11577133	12.53803826	12.3800577	13.34795538	13.49251475	11.42329689	12.75318756	12.96270397	12.98020278	13.16447133	12.47145212	12.28438649	13.30413845
ADCY5	13.31249401	10.34263052	11.69333633	13.05980429	10.32161791	10.89155114	9.85156951	12.20901884	13.08537663	13.70116068	10.96178854	12.29364433	12.26289986	10.19396991	12.0662546	12.86901111	9.717588424	10.77948589	9.821985012	12.62534271
ADCY6	14.03833896	13.91891406	14.05603912	14.02737055	14.03614014	13.92634963	14.00660999	13.95011809	13.79511787	13.91020737	13.96349612	14.06667579	13.78052633	13.89762679	13.89605775	13.9492254	14.04093525	13.85934851	13.85942931	14.00250178
ADCY7	13.61236793	12.26306066	13.71266349	12.59581384	13.67204125	13.84129999	13.56356944	13.22745022	13.56931866	12.24257255	13.17311707	13.59851907	13.62284094	11.02366901	13.2677625	13.50955754	13.68551626	13.59186884	13.82643093	13.56421878
ADCY8	9.938341908	10.03690674	9.35885052	11.83328276	8.979177526	9.099077111	9.057717794	8.362624099	8.906713949	9.100015446	8.486803229	10.13011728	9.359498968	9.179137174	9.726704757	9.949958183	9.461017937	8.777372368	10.32991707	9.231236453
ADCY9	13.44352372	13.60814076	13.82898915	13.45883065	13.96253347	13.94367889	13.84706225	13.82317057	13.8815104	13.82001127	13.53933012	13.88961563	13.89386849	11.59466363	13.58853695	13.81647018	13.46959256	13.90118303	13.95015654	13.81545774
ADCYAP1	8.109386631	8.36790077	8.689446265	10.32938689	8.290012185	8.602212804	8.697707131	8.219454258	8.474020161	8.343463086	8.6234753	8.261163625	8.44894487	8.946845823	8.919878793	8.686845213	8.914910151	9.111845432	8.604405404	8.230739379
ADCYAP1R1	9.284391966	8.832189283	9.48971081	13.8670658	9.734731889	8.906958031	8.527258703	8.840187027	8.812555274	8.746526778	8.291145571	10.29315469	8.542912946	8.265296348	12.96762251	8.533198122	10.43112262	8.675459839	9.891326147	8.980705289
ADD1	13.53189454	13.75898081	13.62886532	13.33705738	13.6866716	13.72463657	13.72471156	13.64249131	13.69060435	13.57111981	13.61349729	13.54936125	13.61342121	13.79349683	13.15581707	13.6480681	13.61647169	13.58281941	13.608863	13.5946887
ADD2	9.198792347	9.214330265	9.367097084	12.43062335	10.05979579	9.364101469	9.746420994	9.042791017	13.39187657	9.628090675	8.908733165	9.718539406	11.44490553	10.1283272	10.43573515	9.397629882	9.774674877	10.90913134	9.556998655	9.528679638
ADD3	14.08347397	14.10370214	14.12506937	14.06992487	14.11212927	14.0168887	14.07609032	14.04443607	14.03947599	14.17142414	14.20051966	14.13681841	13.93766839	13.9969346	14.15584296	14.15280288	14.14683057	14.13932938	14.07685091	14.09372804
ADGB	8.836241042	8.826826401	9.341405945	8.632196161	8.553162507	9.088740163	8.992220727	9.208037315	8.490203035	9.735123124	8.620617218	9.199154738	9.102767333	9.054465081	8.38322503	10.1128487	10.83373468	10.62946807	8.951051157	9.120790479
ADH1B	9.254117082	9.562778239	11.54357528	9.269416434	9.465021022	10.57241031	11.30139813	10.00029379	9.610570499	11.11163382	10.86307522	9.868453996	9.252496749	10.21932532	8.834739706	11.04181556	8.857054901	9.210930139	9.312311091	11.12379373
ADH1C	9.349434044	9.323016949	13.86978068	9.8720505	10.3911189	12.26185414	13.56232779	11.98955817	9.835903308	12.89355439	11.95788078	11.30625478	9.375073331	10.92594605	8.517399094	12.99304833	8.655366703	9.589708336	9.607246358	13.56882629
ADH7	8.825406181	9.283748972	9.93969982	8.476899413	9.141317005	9.467858736	9.41039793	9.134571271	9.585577058	9.449920758	9.030032218	9.031601803	9.210078521	9.056327457	8.568818354	9.315834587	8.882319832	9.03003857	9.182836432	8.83939923
ADHFE1	11.14640386	11.29126168	11.24243249	10.57590948	9.798734987	11.33639294	10.69542315	9.418683212	11.27889592	9.563694358	10.41125557	11.15134713	11.18658765	11.67881344	9.86019651	11.17478833	10.38086259	10.83069246	11.90027479	10.4025684
ADI1	13.73286301	13.74963268	13.69665979	13.48341336	13.84475066	13.84335498	13.79279321	13.72891314	13.79634187	13.77537024	13.86059141	13.78120276	13.73076541	13.96508493	13.48561474	13.93399583	13.80093704	13.74483024	13.87163384	13.76415439
ADIG	10.31484988	10.66137589	10.31804319	12.51986025	10.24116293	10.68096007	10.32861542	10.50999276	10.84645634	10.62087867	10.67215134	9.90945588	10.44605428	10.64967822	10.18021432	11.89684552	9.832729041	10.82839936	10.15878774	9.965494796
ADIPOQ	9.220477272	9.037267613	8.540638316	12.77601013	9.792776456	8.926886686	9.163257554	8.81129732	8.77792564	9.077430543	8.603986427	8.437905571	8.689426775	9.134341391	10.20358659	8.770037529	8.752587347	9.124923948	9.163029101	8.972658916
ADIPOR2	14.28777346	14.17793582	14.18356144	14.20399269	14.24084731	14.16650126	14.27696265	14.3007777	14.19238485	14.32251861	14.18153659	14.2151283	14.21647265	14.34025612	14.20438901	14.23501966	14.23243834	14.24453542	14.22080116	14.20220096
ADIRF	14.00528903	14.09474599	13.99879631	14.02453289	14.06459964	14.02409443	14.09687627	14.12593954	14.09634026	13.61133323	14.14361554	14.11206539	14.13731615	14.26321354	14.14865805	14.1107774	14.13334827	14.01124934	14.05533031	14.0724469
ADK	14.20721003	14.30494072	13.89470902	14.13811734	13.95716453	14.1773246	14.18022687	14.26092014	14.21743846	14.17330891	14.14769749	14.05467704	14.25465689	13.92442401	14.32590664	14.15493616	14.25068674	14.3553821	14.20167088	14.11282742
ADM	9.943421839	11.03253776	9.739017077	8.587107773	10.66901158	10.91662592	9.905888376	10.21113507	9.788679497	11.61172055	9.832249578	10.09156132	11.00009182	10.35003917	8.684498174	10.67766781	10.54592977	10.90570933	10.58398839	9.941990784
ADM2	12.18628121	11.8563336	11.73114796	9.992867338	12.90682393	12.25583115	12.07541302	11.36697873	10.84287297	12.2403603	11.7697927	10.96944385	11.70153183	11.84881956	10.83745549	11.76249092	13.0285453	12.46919227	11.98440056	11.54739821
ADM5	13.50307707	11.859128	13.12743399	7.880603904	12.6784565	12.4385667	13.28133324	12.11983385	11.75368436	12.54922887	12.57585435	12.26976677	11.9313707	13.64134217	13.43579116	12.01044485	12.51388031	11.86242824	12.38086424	12.63586164
ADNP	14.15354163	14.3100387	14.06790017	14.12427594	14.13586658	14.32050908	14.23634568	14.23585379	14.3035855	14.21193191	14.16350641	14.12826137	14.19176663	14.2876737	14.20942159	14.21521822	14.19041336	14.2026813	14.28267575	14.14098172
ADNP2	13.89726665	13.9054734	13.90378789	12.66828411	13.95707771	14.00757911	13.92869361	13.88031313	14.02346794	13.9641894	13.90654475	13.87255309	13.91741028	13.96576373	13.10263302	13.90802308	13.909072	13.89906506	13.94893973	13.97399633
ADO	12.79312911	13.16989518	13.37170211	11.07375904	13.38008246	13.30937817	13.57486943	13.20640755	13.10618328	13.61323038	13.22231335	13.16292895	13.53632817	13.22184242	11.9486801	13.48073912	13.18257171	13.45333188	13.38668466	13.43831847
ADORA1	13.70410684	12.5614209	13.72977951	13.0602838	13.48069731	11.53148685	13.56447002	13.23542303	11.69209086	13.89727354	13.71195353	11.9682544	13.03009712	10.38914049	13.76381629	13.01985242	13.6463593	12.06178475	12.37673246	13.78224207
ADORA2A	11.46588846	11.04229656	11.82395578	11.83469803	12.30198314	11.59452054	11.22455079	10.96161004	10.62123336	11.88319083	11.91620194	11.33887328	10.9903486	11.59101003	11.57187275	11.86533228	11.48526682	11.3041498	11.79810728	13.06439161
ADORA2B	13.92717611	13.95136821	13.99315531	13.62111584	14.0410416	14.09608474	13.9250087	14.11368783	14.00772994	14.0252913	13.82013589	13.99050316	13.99695359	12.58211851	13.6780278	13.92791497	13.97031611	14.00622623	13.62268943	14.03874301
ADORA3	10.22534232	9.498585033	10.0145174	11.22696354	10.83475435	10.19678547	9.287515542	9.451175441	10.0356338	10.07420878	9.168895899	9.891972832	10.47972397	8.965109736	9.791086394	10.83827847	10.74479226	10.76913968	9.871447318	10.31430907
ADPGK	13.88352195	14.07517154	13.91884325	13.51756606	13.92195683	14.09032498	14.01061447	13.96790873	14.06211787	13.98324964	13.92287051	13.95082682	13.94494115	14.14581997	13.77920535	13.87974754	13.86857211	13.9331909	14.14476578	13.91887151
ADPRH	13.4650767	12.57708637	13.00106279	11.90822263	13.09289287	12.3386681	13.08342579	13.65645243	13.4650205	13.05806313	12.55746114	13.14496688	13.69007591	11.09087681	11.86180602	12.66876749	13.5985447	13.571068	13.36287055	13.01923728
ADPRHL1	13.50759061	13.28678787	13.3800233	13.71992211	13.35136193	13.36549946	13.77348245	13.7197677	13.34701233	13.631126	13.58038306	13.41226929	13.55953372	12.75847826	13.235797	13.7467019	13.16169527	13.71490501	13.2489388	13.67715599
ADPRHL2	14.1289299	14.0872267	14.24702487	13.91725974	14.15171823	14.09359303	14.18070997	14.16780014	14.0953804	14.20273067	14.10512115	14.21417808	14.24413554	14.00927743	14.04508729	14.16381552	14.16645266	14.13220545	14.08697693	14.21273658
ADPRM	12.3678914	12.67503373	12.87225045	10.31449548	13.27718666	12.76300148	12.77556422	12.81687572	12.91801907	13.03010128	12.83261783	12.75981926	13.00573171	13.01518212	11.22140921	13.00717083	12.8526429	13.3122276	13.13838602	12.89398006
ADRA1A	10.25961065	9.328645388	9.831454712	10.64919413	9.042193812	9.006500901	9.354795763	9.206861017	9.052694567	9.273120393	9.249715012	8.731807171	9.095983763	9.255481214	8.760162934	9.17073253	9.36212559	9.026922058	9.019346114	9.752353561
ADRA1B	11.62867007	11.69501801	11.28523314	12.16337127	11.8790062	10.59274143	10.59065878	11.97945771	8.631673092	9.106258906	9.042235977	10.82846909	12.94439327	8.752478865	11.97578192	10.58711914	9.843051788	10.65126949	13.47336897	11.46714471
ADRA1D	12.25573422	9.70000934	11.17283392	12.71880565	9.898026918	10.11821067	10.53926755	10.20386558	9.764375296	9.731249106	11.38796709	10.67080033	10.71406735	9.787526736	12.13125227	11.78579251	10.13383402	10.15882163	9.935197412	11.44557718
ADRA2A	13.83064253	13.5561867	13.6310482	13.83360075	11.05489498	12.91426549	14.11273426	13.43921869	10.00585843	10.93515602	13.41242326	13.59715469	11.36868072	11.32760611	12.01290716	12.41659649	9.712199432	10.60362634	10.92757586	13.98965475
ADRA2B	11.56613821	11.18533255	12.39776245	12.33416553	13.3777823	11.88624872	11.41921453	11.41431554	12.332721	12.11518245	10.60668348	11.10504637	11.0743267	11.89607233	12.03344887	10.84521229	11.45731851	11.92336751	12.01204201	12.93052506
ADRA2C	13.2300731	13.50164222	13.6105605	13.76777839	13.86625859	12.70540311	13.19942364	13.48693806	12.13216021	13.20604251	13.69636783	12.43493578	11.23306736	13.17183448	13.8057021	12.86709131	13.84625399	12.93131288	13.01638935	13.9385667
ADRB1	11.89229678	9.309604024	11.10662302	10.40701645	13.37660935	11.23369397	11.378066	10.80370617	11.27706475	11.94955317	9.906825459	11.8764412	9.504516429	11.45192108	9.969961663	11.81361812	10.90960934	12.13691032	11.76532823	11.52767307
ADRB2	13.67560078	14.08529671	13.39205022	13.43657544	12.97772559	14.02799002	13.44901661	13.92983789	13.46403483	12.9459418	13.8049476	13.38069899	14.04519952	13.23370183	13.81996724	12.96381194	12.66029089	13.74633416	12.88228159	13.60297233
ADRB3	8.550975468	9.692600902	8.843795173	12.55964757	9.29983049	8.706031775	8.92329653	8.63142753	9.164762515	9.144197706	8.74839048	8.841751013	8.788799559	9.297648902	9.608886244	8.961360349	9.12133492	8.602798571	9.285456185	8.416043498
ADRBK1	13.62808915	13.81607103	13.83948607	13.8283805	13.74543477	13.86431715	13.82908448	13.79211757	13.74063542	13.94451105	13.66431123	13.85335124	13.82548897	13.80092029	13.7216228	13.86769702	13.7336125	13.78384195	13.70726936	13.70724902
ADRBK2	12.89871212	12.31783685	13.3659776	11.64007474	8.678431449	13.36997079	11.51438073	12.6127033	13.12325293	13.23999345	13.2102424	12.97281952	12.39792144	12.96763866	10.47172857	13.2377292	13.06387428	12.91701895	13.22208301	12.88329287
ADRM1	14.07288019	13.74671124	13.71638899	13.87343746	13.77720481	13.78260236	13.74885354	13.71873987	13.64578091	13.51536858	13.7400747	13.70371783	13.67011144	13.52302266	13.85746134	13.70694435	13.74036344	13.63454912	13.51509693	13.91874482
ADSL	13.65073276	13.98048235	13.80437878	13.18618877	13.74589168	13.87055664	13.7881244	13.69473546	13.90332056	13.73664704	13.63658822	13.84796299	13.68062604	13.83117497	13.31282871	13.73538298	13.74199237	13.72075456	13.75110273	13.76282579
ADSS	13.63147558	13.87518174	13.67877027	13.29244433	13.66897937	13.8018068	13.77776716	13.6494964	13.77796161	13.82999109	13.66989186	13.76579675	13.75071335	13.83138401	13.30905453	13.80650719	13.61525562	13.74334722	13.7879061	13.64772256
ADSSL1	13.17971248	12.64841074	12.9386381	13.04604377	13.61804908	12.67890921	12.77408876	12.61830181	12.94000542	12.9503593	13.33680134	12.73069875	12.43361757	13.11668037	13.70132352	12.06059255	13.2463788	12.51004422	13.17094552	13.02466861
ADTRP	12.4292469	13.52265677	12.60660292	13.9716297	9.760935798	12.00914483	14.01563064	12.59048836	9.969449251	12.46158	11.46189857	12.06280196	12.89785269	9.153232113	11.1007439	13.52256722	13.50610281	13.37611463	13.47384561	13.16395892
AEBP1	11.24245709	10.33098768	11.11624967	12.95583137	11.1962675	11.98453799	11.19628003	11.10616269	11.19902047	11.1622472	10.76534758	11.67526624	10.78902894	11.04798849	13.14314316	11.1298591	10.98629205	10.85594709	11.48405258	11.14805058
AEN	13.81911274	13.66509611	13.83935248	13.16596992	13.97057493	13.7531177	13.86809769	13.72494122	13.59057334	13.85711825	13.89425422	13.85206278	13.87461723	13.69788091	13.63606322	13.78034167	13.81315821	13.81742164	13.82915192	13.84169666
AES	12.64700864	13.50089654	13.17640514	11.71399685	13.14348571	13.43352335	13.34014815	13.16255992	13.47313797	13.44956297	13.13447416	13.23806347	13.32049838	13.43743628	12.53130023	13.42038009	13.07344639	13.12348837	13.45891973	13.10638768
AFAP1	14.01323627	13.78473402	14.14158264	14.09196254	14.15800077	13.85692149	14.05127898	14.12508214	13.7956909	14.03827078	14.02891287	14.13274668	14.1713895	13.82398494	13.95579245	14.0508316	14.06804977	14.04918454	13.74964707	14.1014102
AFAP1-AS1	13.67587976	13.67530143	13.55295311	13.35973156	13.92399731	13.82074009	14.01500358	13.81920726	13.51134989	13.37864506	13.60074581	13.96959455	13.47275251	13.73064414	13.65494038	13.51204541	13.82553324	13.45329206	13.8447721	13.75589769
AFAP1L1	9.871079784	13.12004202	11.27382613	12.30040543	9.731665737	11.20104507	9.7836724	10.7714305	9.974095458	9.830203189	9.938954721	9.614739351	13.15531351	10.03395481	10.86804149	9.558110571	9.536303257	10.46230047	10.28843377	11.10692247
AFAP1L2	13.62326586	13.95582144	13.76000529	12.18920821	13.80356962	12.58026736	13.15415636	13.73708605	13.26722608	12.93407956	13.37545928	13.26486536	12.72766075	11.77494677	13.38955328	13.20344588	13.73533866	12.96690606	13.71169332	13.53073519
AFF1	13.83668189	14.01813001	14.06811835	13.174348	13.97356259	14.04051525	14.05388083	13.95063933	14.0559905	14.04792913	14.01775575	13.9305453	14.03264931	14.11760583	13.72445114	14.04331021	13.97025481	13.97850944	14.07371168	13.97653776
AFF2	11.19919182	9.03432735	9.185836373	10.89526237	9.28456654	9.146311307	10.57469713	10.56016682	8.820954288	9.432005705	10.59969539	9.629828598	10.383804	9.905636374	11.15140327	9.400770175	8.668795681	9.424227497	9.580764005	10.75886397
AFF3	9.829541562	9.372569641	13.58240237	11.97931515	9.445418987	9.057990532	9.471215004	8.552210622	9.009283006	9.163138762	9.248823091	8.813700362	9.653594214	9.147876267	10.01831592	10.50256051	9.275482131	8.813199774	9.898594426	9.304158157
AFF4	14.19313705	14.27493469	14.16805566	14.05869644	14.23864034	14.22058558	14.15764289	14.23235149	14.27050254	14.15891858	14.23251515	14.13923445	14.250827	14.24619271	14.22773201	14.17231429	14.20675903	14.24065865	14.2405149	14.18956682
AFG3L2	13.98871559	14.03130508	14.05618221	13.8629593	13.95931957	14.03028827	14.02919496	13.88465142	14.05999799	13.93348216	13.93446212	13.97354412	14.07016421	14.1186637	13.79078406	13.98115635	13.98884779	13.94467707	14.00250078	13.98492532
AFM	9.011342696	8.790973347	8.778852892	8.1258912	8.545497157	9.1061178	10.92689354	8.503124828	8.70226943	9.005387077	9.006848921	9.261695476	8.660328307	8.677262727	8.223571086	9.139200007	8.585418323	9.181389342	8.597750475	9.169671264
AFMID	13.61618154	13.73494543	13.80428487	13.75716936	13.85628667	13.60759111	13.85001519	13.85926428	13.67252056	13.86203649	13.83546164	13.69314795	13.64250562	13.92872122	13.88319168	13.8135633	13.64748404	13.68040736	13.24647262	13.85364445
AFP	9.244163034	9.314732665	9.178038637	8.298333744	8.981332032	10.19703159	9.435457594	8.872991235	9.037750064	9.393092588	9.468545044	8.973850552	9.272108333	8.961001219	8.495835982	9.181925104	9.188210394	9.784562529	8.98353002	9.339322145
AFTPH	13.88723968	14.06964766	13.63909358	13.60244904	13.92011872	13.95568268	13.98247447	13.91331079	13.9245689	14.03488733	13.87668792	13.9350103	13.94145352	14.05690471	13.62183937	13.96668092	13.98605031	14.00494089	13.87366495	13.85937874
AGA	13.49552797	13.46734332	13.32748813	11.08734754	13.46837504	13.52367698	13.03563852	13.39941805	13.26030331	13.25774131	13.30096196	13.15728238	13.26197697	13.4446041	12.7221463	13.57113629	13.46643653	13.48090453	13.26969517	13.2278686
AGAP1	13.72209932	13.87142772	13.90320262	13.9878617	13.84295973	13.87775794	14.00007991	14.01625709	13.76801345	13.95657227	13.96626867	13.79152878	13.84891105	13.91681367	13.77227462	13.95307106	13.84971755	13.88585225	13.87391893	13.89209119
AGAP11	13.69617177	13.64551929	13.33021097	13.54407622	13.46474945	13.26887724	13.51142538	13.80540782	13.77569228	12.88448326	13.9114342	13.54048347	13.56799747	13.98892749	13.54340401	13.17137847	13.77152086	13.18188661	13.8246711	13.46500353
AGAP2	12.38932955	10.8017597	13.20815167	12.66106887	11.50871882	11.24206716	10.4645997	11.16697597	11.00288328	12.87627498	12.02195291	13.19047074	12.28014119	11.66673012	12.54192334	11.61396085	12.79215133	10.67207614	11.36192314	11.89211262
AGAP3	13.61058244	13.2523534	13.82848253	13.56839482	13.80896752	13.38358092	13.83674697	13.48629597	13.36877079	13.81592793	13.72457743	13.89378195	13.89931459	13.43152053	13.70671506	13.84836621	13.87780235	13.81134657	13.3039948	13.74052255
AGBL1	9.869632595	9.064960331	9.457678282	10.99626391	10.7370563	8.947156605	9.591388602	10.04928853	9.29200042	9.760340147	9.534897414	9.734558132	8.955021065	11.76328957	9.395210548	9.631945289	9.726070158	9.352641793	9.394476597	9.263228916
AGBL2	12.40225741	11.84705037	12.11267991	12.16321841	12.06373569	12.41276541	11.17514487	12.46903912	12.35008119	11.77341297	11.12235093	12.12093211	11.65174825	12.59522367	10.59754751	12.56361353	12.09256129	12.20746507	12.77305584	12.04895761
AGBL3	10.30861841	11.14600276	12.04948735	10.30773565	11.00789702	10.97834567	12.03397167	11.58222092	12.04577376	11.20789326	12.39940253	11.61402314	11.25916891	11.58684612	9.837290277	12.1837613	10.96456513	11.11408471	12.16783295	10.66528003
AGBL4	9.098308146	8.212874471	10.87167767	11.28625767	10.71964652	8.908228595	11.70635022	9.857327381	10.59142405	9.977188054	9.529684964	9.433760308	8.683556212	13.06062766	9.692792224	9.66171594	9.308609059	10.278997	10.44209602	9.649059278
AGBL5	13.81296667	13.89857249	13.82815768	13.30035646	13.85531814	13.77538234	13.71263918	13.81467777	13.8362217	13.65861128	13.59351556	13.85076334	13.64565588	13.70470406	13.42345339	13.77911647	13.89237368	13.74760807	13.78686374	13.79067071
AGER	13.27172043	12.92634612	13.70776753	12.82744942	13.32207174	13.06427898	13.63545569	13.24347544	13.14096876	13.23354834	13.19857459	13.38806637	12.76965394	13.29629369	12.86954246	13.47460968	13.51350739	13.07479552	12.8345363	13.32578465
AGFG1	14.16587451	14.27883412	14.09353156	14.13736014	14.17317713	14.27841811	14.24873046	14.21188507	14.19890565	14.21279959	14.2107881	14.15864457	14.20993941	14.21093949	14.17427568	14.21856439	14.22376568	14.21812358	14.27379067	14.17393955
AGFG2	12.89390408	13.2603865	13.31296138	13.76581452	12.73037014	12.93592923	13.73702197	13.00166464	13.16383971	13.18108225	13.07706037	13.65137756	12.95778452	13.6951517	13.73700553	13.28313786	13.73863572	12.93505207	13.30458677	13.13681444
AGGF1	13.47259295	13.72986671	13.32709161	12.48537804	13.3473847	13.2822092	13.33298241	13.41899988	13.68396609	13.60350204	13.59634917	13.50496488	13.54931896	13.54509265	12.84087782	13.60548448	13.53977855	13.76677652	13.61374065	13.52890419
AGK	13.28782965	13.75288758	13.54597425	13.23979492	13.24493477	13.81458488	13.78282367	13.30580034	13.96979427	13.57848969	13.75825984	13.69730881	13.58032631	14.00319699	13.23061146	13.79859561	13.61124596	13.70113401	13.8495255	13.39185344
AGL	13.76493417	13.79414067	13.83391792	11.7873826	13.97118738	13.81055556	13.75976735	13.15221388	13.90730151	13.82173107	13.76029335	13.7664765	13.70712775	13.92835788	13.05099513	13.71760516	13.76728052	13.82275766	13.71904139	13.7122603
AGMAT	13.78996314	13.7349955	13.90706228	13.662407	13.78730388	13.82153756	13.93104539	13.74914599	13.65213454	13.90784019	13.82506639	13.87881717	13.630763	13.70631466	13.27750812	13.92240988	13.7563377	13.76937795	13.4907212	13.79795285
AGMO	11.46443031	11.10545948	9.985440895	8.638942653	9.69375746	11.09800028	11.74361713	12.87494137	10.60175786	12.0788352	10.72348555	11.431271	11.55153922	13.21092186	9.924901355	10.69662211	8.875810974	11.34768286	10.18444844	10.55550917
AGO1	11.18030616	12.55508988	11.96788803	10.524351	12.6905289	12.50253245	12.31650383	11.91946803	12.68918518	11.60182933	11.77628366	12.00300032	11.37746115	12.9752214	9.936031447	12.11347725	11.91580752	11.62940449	11.94062974	11.38211846
AGO2	14.01499693	14.03261092	14.28016914	14.03470735	14.10451766	14.05221606	14.14038195	14.04788003	14.03599036	14.19806274	14.14374297	14.12031812	14.17654025	14.05835573	13.91890592	14.23810122	14.06123728	14.05343958	14.08976104	14.10226562
AGO3	13.45950655	13.87349508	13.39790601	12.41472342	13.52669517	13.69534334	13.72344745	13.60093136	13.84343085	13.4595072	13.45755157	13.39993191	13.4049563	13.8786776	12.93444813	13.56481078	13.3855431	13.52711919	13.53244216	13.40000716
AGO4	13.10594823	13.77369964	13.39816249	12.05511586	13.62389725	13.64451791	13.64378986	13.72147712	13.85822211	13.46924292	13.36117309	13.56869769	13.42981929	13.59339105	12.59556766	13.55187182	13.53127403	13.50949643	13.39299267	13.32804214
AGPAT1	12.74647514	13.01289896	13.14552267	12.7017488	12.9573924	13.12367274	13.29543809	12.88145777	12.72976885	12.97375677	12.66419697	12.84970018	13.03645201	12.89390586	12.55346721	13.15616872	13.08182225	11.97130204	12.92167947	12.92004049
AGPAT2	13.37386085	13.62363472	13.57605906	13.41508386	13.65406526	13.67021288	13.6933841	13.44089606	13.48541413	13.52968749	13.43050402	13.54755698	13.46011513	13.55176135	13.56583408	13.6340977	13.53486958	13.50413417	13.60094717	13.45197945
AGPAT3	13.53350595	13.87517988	13.8515814	13.58563074	13.70561517	13.90302609	13.88138618	13.70804101	13.90416362	13.91222605	13.74278676	13.79852038	13.82832365	13.89457298	13.35435429	13.87734867	13.68170127	13.70461148	13.87112535	13.63683802
AGPAT4	13.48492907	10.52038328	13.1409568	12.088015	13.73105697	11.45291377	13.54847695	13.78652983	11.77355047	13.57948239	13.39973846	11.96754948	10.03705336	13.83588488	12.25164322	11.49489499	9.168606815	11.94909318	13.60725515	12.77852919
AGPAT5	13.60341749	13.6944215	13.92410166	13.37754973	13.69317656	13.6857251	13.86634379	13.55683009	13.92890602	13.74802888	13.80177883	13.89526441	13.61211451	14.10986549	13.02987189	13.8530942	13.7835958	13.64114996	14.06767962	13.74849231
AGPAT6	13.71098372	13.88065152	13.78519807	13.4131625	13.7029581	13.45603865	13.84937721	13.75125554	13.90639748	13.68437193	13.66876212	13.83882	13.47298613	13.76368085	12.52522364	13.64372631	13.80043745	13.65107522	13.73672416	13.62552657
AGPAT9	13.41178854	13.83001414	13.29858574	10.60117498	13.60946296	13.69715632	13.49354808	13.58942687	13.71601502	13.2257332	13.45960529	13.55154751	13.76885241	13.4706164	13.31306208	13.31486204	13.53983729	13.58446259	13.71852666	13.14505824
AGPHD1	13.58436364	12.37796561	13.40020787	13.34812781	13.30514083	13.2189369	13.60954508	13.45343885	13.07761758	13.71902038	12.66002669	13.48861093	13.15642139	13.35087105	12.38830407	13.55314212	12.48290711	13.72845683	13.02588742	13.48565179
AGPS	14.00561411	14.16176549	13.98309964	13.86063118	13.8917724	14.13482737	13.99617712	13.91899187	14.06050294	14.07525231	14.06844042	13.96807961	14.01353869	14.12457139	13.75887258	14.00904962	13.98493972	14.00849115	14.17070889	13.9849492
AGR2	14.07419858	14.22961233	14.12212024	13.21495026	14.2250156	14.34427665	14.25297112	14.24078622	14.3713551	14.15346961	14.24307201	14.19859551	14.10566105	14.4741705	14.14420287	14.15406005	14.13946491	14.23414305	14.21032387	14.1180565
AGR3	10.21098248	8.587344645	11.81193447	8.872279244	13.03556332	11.82235236	13.30463289	11.53401246	12.96780965	13.08565893	13.13900445	12.74266957	10.34135113	13.48526026	10.99294538	11.77196124	13.17736766	12.42332975	8.49524889	12.57481648
AGRN	13.54056288	13.41862829	13.7255024	12.90237578	13.68936664	13.57663924	13.64063236	13.43106771	13.42964089	13.47731572	13.41974192	13.68564328	13.55331084	13.49783121	13.58033423	13.42343959	13.69249579	13.47624672	13.60153671	13.51738836
AGRP	11.9284168	11.94483512	12.34934878	12.0769164	12.38078578	12.28576689	12.47015763	11.93978768	12.38188784	11.27543308	11.10876087	12.17945626	11.49730364	12.3312795	12.56792272	12.18348271	12.3953867	11.71425777	11.73055995	11.98928034
AGT	11.83768033	10.53506955	10.5973811	12.09859576	11.19231215	10.90416247	11.58653368	12.26211766	9.908653817	13.34740006	11.99343301	11.88418758	11.2526562	10.23393743	11.84622474	12.6205808	13.78615587	12.27434542	11.91998728	11.83388796
AGTPBP1	13.74148106	13.94046773	13.64521763	13.56763245	13.88109107	13.94295496	13.91259344	13.81452159	13.85563899	13.97150275	13.74391605	13.90808884	13.81605671	14.00657735	13.60348188	13.92159594	13.11812859	13.91534149	13.71775725	13.74083203
AGTR1	9.06602241	8.385774399	8.356246844	9.272470969	8.779648159	9.344721509	8.715272096	8.4191142	8.688522968	8.80633632	8.31622687	8.34532572	8.510253898	8.896884232	8.596636962	8.93344884	8.648798688	8.569526599	8.716782684	8.789928561
AGTR2	8.799325857	8.237020125	8.728951825	8.661156219	8.935317046	8.628063188	8.815459812	8.339141212	8.32844242	9.204932954	8.535971908	9.535650421	9.386101371	8.704568598	8.954520295	8.929054317	8.464243775	9.805428333	8.652989284	8.603735427
AGTRAP	13.50246287	13.7031338	13.83313075	13.07615084	13.72268502	13.74589973	13.82112411	13.65880914	13.7664163	13.82665878	13.72834283	13.82793594	13.88287363	13.62247982	13.31304391	13.83737822	13.78572527	13.7570282	13.88265528	13.74803042
AGXT	9.965160172	10.29949189	10.38531081	12.28540294	10.10097403	9.596996462	12.34794355	9.452212686	9.161841543	11.79974196	9.053645043	9.878106126	10.00149195	9.630927876	12.20317773	11.79068482	11.32486687	10.04375343	11.87699161	10.00975022
AGXT2	9.264571787	8.973158183	9.053156725	11.07733748	8.729419029	9.259662287	9.459850974	9.094614406	8.985031618	10.11510634	9.327614223	9.171226866	8.972012053	9.566360899	9.031407431	9.155728206	8.787256488	9.005384005	10.2498617	9.078738734
AGXT2L1	11.40582664	9.036528287	10.40964266	9.32909833	8.321103892	9.244801575	8.669909015	9.874325023	11.43443995	8.864897532	8.633969728	9.048425239	10.19611332	8.485816554	8.499081333	8.909484022	8.468677489	8.64945161	8.555985293	10.60302902
AGXT2L2	14.07471299	14.0644546	14.21081832	13.92455981	14.05945345	14.0245219	14.10272993	14.09368929	14.06132878	14.02801873	14.09913711	14.13885363	13.90262877	14.05466118	13.88280088	14.07911211	14.05146217	14.04376139	14.0471177	14.1037485
AHCTF1	12.63107668	13.00925308	12.21770455	11.15816013	12.45831708	13.07043325	12.97823269	12.24135337	13.0801128	12.66741623	12.46897246	12.33909484	12.18606226	13.0157094	11.53331262	12.69577966	12.40427083	12.83214353	12.58277677	12.17744121
AHCY	14.00573299	13.9892445	13.96666901	14.14078137	13.99737358	14.10257794	14.04570382	13.99525425	14.05204578	13.85966603	13.90583591	14.03600082	13.90219719	13.95827485	13.99676893	14.03489408	13.97443938	13.97276386	13.91910726	13.88989825
AHCYL1	13.94268508	14.34296117	13.80381834	13.74829136	13.94185654	14.31544225	14.02278609	14.03859897	14.3361694	13.96770291	13.95307539	13.92261001	13.96421993	14.26195555	14.04606889	13.91487731	14.05431036	13.97721053	14.33444439	13.96869818
AHCYL2	11.81163272	12.86205152	12.47579977	11.1922341	12.70553982	12.93564741	12.66731222	12.13833276	13.09045115	12.96284674	11.84339767	12.91744312	13.22117351	12.98843955	10.47153007	12.9562076	12.80960546	12.99246633	13.30931417	12.61316012
AHDC1	13.10028238	13.14258836	13.36187172	12.34564607	13.68877379	13.17899606	13.29466178	13.01311854	12.88635308	13.19880805	13.08308332	13.14122534	13.44012272	13.27190079	12.85088705	13.11623006	13.8292822	13.38758006	13.33723282	13.33417553
AHI1	13.48579558	13.24524944	13.24269314	12.50450576	13.46174576	13.17178028	13.36836939	12.98513664	13.74867821	13.41487188	13.4914766	12.99175122	12.75732904	13.41915638	13.0519326	13.37112941	13.46564268	13.53820952	13.76737048	13.14101795
AHNAK	14.08395874	14.10500548	14.06573982	14.06986716	14.12407979	14.12857076	14.1450023	14.14166536	14.09951977	14.11519783	14.12632857	14.1242815	14.12516915	14.0491142	14.11585114	14.08286457	14.11928766	14.10195373	14.07651127	14.10333054
AHNAK2	13.84474463	13.85311151	13.69862437	12.75934708	13.9088851	13.97759372	13.61771844	13.60970825	13.07235142	13.31713216	14.0105414	13.64887891	13.73808077	11.14814422	13.80933475	13.02410201	14.01420187	13.5224982	13.99411194	13.78677948
AHR	14.12203237	14.15742791	13.87123724	14.08690471	14.18398806	14.27117293	14.14023435	13.99425493	14.24584198	14.1427161	14.07990341	14.08624945	14.15886582	14.15860642	14.12300838	14.06114883	14.16240397	14.16898213	14.11144855	13.98058592
AHRR	12.45161366	12.0103426	11.78937543	12.39109773	13.03480943	11.95564784	12.66638143	13.0137076	12.24203975	13.15307056	12.40802192	11.799025	13.00599354	11.74212022	12.31574273	12.46607045	12.27260191	13.11229441	12.4190174	13.17152197
AHSA1	14.26281722	14.29001088	14.37242523	14.31911858	14.2939495	14.3008505	14.33824837	14.29435162	14.27076126	14.33099695	14.33605429	14.29269268	14.35529306	14.35742997	14.30388332	14.37540277	14.29574437	14.28464144	14.31092873	14.33384982
AHSA2	13.53652577	13.57879548	13.32287965	12.72674481	13.53171552	13.42633112	13.58250552	13.44054392	13.58015242	13.30512737	13.32904485	13.59551395	13.28128365	13.58923426	12.67953539	13.57803968	13.6323257	13.52465679	13.02145087	13.21259203
AHSG	11.33683032	9.239689499	9.521110986	13.04739959	11.04010037	9.984676343	9.869785279	10.23589431	8.847702544	10.53000879	11.71816869	9.952333334	9.505948794	10.6801741	10.87785338	10.38945971	9.895362178	11.29872545	10.2056147	10.59597253
AHSP	8.944637144	9.049887476	9.623547816	12.79228927	9.419589558	8.336411125	9.191000168	9.290507264	8.663415835	9.463042228	9.045077049	8.949448919	10.01299071	8.431266957	12.09389118	9.315157491	10.14464131	8.824964588	8.614696922	8.431777094
AICDA	8.896116124	8.836651541	8.79727552	13.75282862	8.594768907	8.387401932	8.200723489	9.096652414	7.966059058	8.954404057	8.323751779	7.999463183	8.969352257	8.416043493	10.83368075	9.254241287	9.837928229	8.228360619	8.264554303	9.019325965
AIF1	9.685779836	10.58994055	11.87507322	13.69997608	11.06685716	9.817404814	12.19480316	9.516176692	10.15096643	11.38652877	9.917052918	10.37502853	10.39059841	9.945882864	13.6741374	11.55385271	12.03103481	10.93042533	10.74193373	10.85584451
AIF1L	13.45940388	13.79151818	13.49456963	13.00496198	13.8276458	13.79500628	12.17985952	13.53828918	13.81861253	11.67632371	13.80217806	12.33248708	13.67640498	13.74431243	13.55158506	12.52051109	13.82815732	13.70812282	13.98189482	13.74571495
AIFM1	13.81939258	13.89422706	13.87669599	13.7568504	13.85615797	13.98844323	13.92481766	13.81104504	13.85931124	13.93091279	13.91748894	13.94590768	13.86738695	13.90320452	13.85650288	14.01248548	13.81772727	13.85784752	13.955499	13.82499762
AIFM2	13.71963301	13.78178184	14.0055631	13.60851994	13.90108312	13.72307633	13.88090547	13.85323538	13.78481575	13.8480159	13.85224143	13.8848871	13.73655582	13.15046144	13.65300008	13.8998612	13.88014875	13.8594781	13.77032874	13.79858298
AIFM3	12.70177301	13.55402629	13.79850002	13.16366172	12.89031267	13.63593479	13.34967615	13.31915388	13.27117787	13.6710547	12.88820886	13.96382742	12.73185202	13.02330217	13.29257859	13.5925764	13.83909997	13.33136664	12.70856166	13.16397449
AIM1	13.8235589	13.8609861	13.77290882	13.52885831	13.83208306	13.76856296	13.86563075	13.7872042	13.63145779	13.99549893	13.7809446	13.73827589	13.80801698	13.11663172	13.58392378	13.89364952	13.89212637	13.85936696	13.82974725	13.80533494
AIM1L	13.61210209	13.66307268	13.29979681	11.66115811	13.7829228	13.58814271	13.10018925	13.48284802	11.97926309	13.10313717	13.30647526	13.73871409	13.60218261	11.26215173	13.0220532	12.91547335	13.83808408	13.42354388	12.93716019	13.3433456
AIM2	8.181434377	9.80300516	8.334331684	10.2731077	8.945816233	11.29200789	8.779801502	10.05226545	8.666950933	8.894497732	9.554913852	10.06279276	12.75612229	8.548614328	11.49766032	8.798657593	11.32397747	10.50276179	12.57218154	8.469865618
AIMP1	13.86281069	14.10868605	13.6063345	13.16977069	13.86687559	14.12283784	13.80064946	13.95086725	14.0657721	13.81375204	13.8926915	13.77953958	13.88157648	13.89340149	13.94847377	13.85855384	13.96005961	13.99317202	13.92038256	13.7637367
AIMP2	14.14934879	14.19919816	14.12770645	14.22451898	14.16305116	14.22511445	14.13505524	14.18223019	14.18247968	14.19997028	14.22822346	14.17604737	14.23109369	14.13128707	14.19992784	14.23783954	14.14036946	14.19283093	14.17033956	14.18480291
AIP	13.87750086	13.82681743	13.92005299	13.62554416	13.91839262	13.82655656	13.8944259	13.8889715	13.83513844	14.01162826	13.77708761	13.93409826	14.0356539	13.87972055	13.80085454	14.01387647	13.78287474	13.8863383	13.94407851	13.927301
AIPL1	8.64978516	9.184429689	9.313037767	12.16152495	8.998650277	9.403207963	9.44897839	9.208810048	9.115580208	9.481589266	9.314490153	8.935549692	9.082260828	9.307479095	11.68376055	9.807005483	9.835567915	9.186536397	9.38752223	8.974115538
AIRE	9.214973156	9.813446587	9.738919097	13.06566982	9.621835097	10.00478993	9.956970892	9.183576452	9.761536358	10.02053852	9.264021368	9.81286148	9.741871368	9.781711895	13.4575818	9.997494929	9.893767852	9.585527581	9.861692402	9.479642415
AJAP1	9.789902541	8.744122247	9.845271804	13.46356484	10.11688106	8.972630961	10.24342826	9.991512081	8.97763642	9.513986768	8.810104918	10.42976855	9.344288967	12.29651885	13.15291602	10.72609282	9.769962139	9.161872218	9.179519782	9.472785449
AJUBA	14.50203548	14.13014467	14.17100433	14.24831383	14.42443675	14.22213069	13.9668637	14.40421864	13.90602312	14.24820465	14.40700966	14.14930418	14.31577781	10.10297239	14.30904774	14.10138537	14.45506152	14.35887683	13.95481944	14.45132836
AK1	13.78497307	13.85348531	13.89700178	13.84623225	13.87456561	13.90122023	13.97802678	13.93471934	13.84588317	13.9831509	13.92423807	13.85096471	13.96041209	13.90958724	13.84509709	13.96793893	13.84318221	13.92871501	13.86508006	13.91996123
AK2	13.9889966	14.1272545	14.05481745	13.85025642	13.95643268	14.0748597	14.11474096	14.01988487	14.07271211	13.97605127	13.93013624	14.06403691	13.90728606	14.15445487	13.7411899	13.9617228	13.8747741	13.9242945	14.02076776	13.91280673
AK3	13.50383606	13.8213207	13.72080999	13.57796786	13.77448917	13.87431305	13.96686203	13.95027782	13.81057071	13.85512956	13.91997506	13.86528148	13.47187264	13.35931513	13.47330598	14.00428533	13.67098944	13.79439742	13.48559629	13.75407365
AK5	10.57003323	9.909881509	10.50474134	10.75953883	10.37309962	9.083354632	9.69715389	9.030531572	11.6268885	9.425188096	9.306503535	10.88446231	13.11392984	10.68165788	13.01606953	10.34261905	8.802482161	9.160231838	10.58026149	10.39352741
AK7	12.86010008	12.33957893	12.94331252	11.15045891	13.41078157	12.92242188	12.91027086	12.82900537	13.16946712	13.21506619	11.61630187	13.31397056	11.91618059	13.19836722	10.88709074	12.86990686	12.84110839	12.53257135	12.29973366	12.92257766
AK8	11.28896319	10.74347725	12.00051986	12.67937624	12.0914531	12.07472926	12.27620446	12.49506497	12.11732753	11.98036861	10.9474323	10.25103372	12.04303807	10.98721162	11.72320911	11.89056506	11.23310499	12.01471744	12.52075084	11.76176345
AKAP1	13.97509563	13.98108878	14.14789525	13.99590266	14.13294341	14.01083495	14.16697732	14.13939989	13.96373833	14.18487772	14.11480136	14.15335593	14.0799795	14.07023448	13.83062189	14.13041306	14.01505678	14.10120579	13.95757502	14.12559621
AKAP10	13.86011288	13.75209613	13.73705491	12.43109692	13.85422697	13.76955062	13.71675837	13.6133046	13.84466892	13.61928999	13.77380675	13.63658165	13.72619984	13.7164057	13.22299398	13.68109434	13.86027938	13.83205304	13.74207163	13.73911454
AKAP11	14.12848361	14.22631523	14.04277744	14.02445938	14.02816104	14.05619955	14.13800523	14.10080206	14.06022308	14.21942625	14.05072417	14.25935359	14.2270878	14.06457436	13.97133102	14.30651968	14.09212447	14.17751882	14.20080108	14.06066843
AKAP12	13.86272561	13.85389959	12.7663866	12.68055671	13.71674267	13.47908054	12.11531333	13.25465701	13.64533341	11.20258471	13.74401768	13.33886098	13.64965311	13.64141866	14.08386875	12.27397518	12.54314661	12.97145663	13.83896595	13.59143237
AKAP13	14.03470666	14.06714852	13.90167502	13.77792723	14.06512941	14.06608603	14.08481609	14.04381544	13.76330244	13.99082564	14.04472805	14.00831766	13.8116479	14.10911162	13.90696209	13.89427786	13.95939884	13.99757112	14.07420976	13.96930193
AKAP14	10.6590866	9.506881368	10.11578056	12.34858958	10.01150053	9.592671514	10.79742419	10.13671829	9.557199308	10.14703561	10.59230884	9.733470324	10.45249094	10.06253246	11.6459148	11.613241	8.912437646	10.30041368	11.14463935	11.19596117
AKAP3	12.97904459	12.18137474	12.74079949	11.49965311	13.44515635	11.93514653	11.89847641	13.27837493	12.14897194	12.6632164	13.10964492	12.99115142	13.03438412	13.69353076	10.41225575	11.37015136	12.34406842	12.06916047	12.97000628	13.41294194
AKAP4	9.122394747	8.859793675	9.483216931	10.86941678	9.566791381	11.50546623	10.69602514	8.819917885	9.767307961	9.618519876	9.257895217	10.34630978	9.06336246	10.01927839	9.831393915	12.59114775	9.05725584	9.845065128	9.348237232	9.436038755
AKAP5	12.9713063	13.01415286	12.69597707	9.821349682	12.602997	13.19586204	12.40332964	12.62973329	13.23893027	12.8688919	12.48299708	12.52957661	12.40830617	12.9706277	11.80893532	12.60054578	13.10260394	13.16799246	12.76093009	12.53096568
AKAP6	12.06076863	12.76378055	12.24836683	10.78622773	12.75744613	12.83906021	11.83852388	12.12695979	12.99909621	11.58478609	12.61507892	11.8244927	12.19007648	13.3481153	10.61043518	12.19281648	12.62938925	12.58876884	12.43392947	12.34956055
AKAP7	10.55060569	12.34259249	13.3332781	10.65877084	12.59033872	13.4346007	12.72753421	12.3718035	12.79663307	13.34348541	12.39847781	12.59996493	12.58356355	11.28997139	11.55849833	12.37929741	10.56395771	13.55870471	12.50433837	12.47689979
AKAP8	13.54710912	13.59089818	13.69234184	13.57918836	13.64790517	13.61892087	13.64123573	13.35380414	13.48352191	13.38390378	13.40228928	13.59784472	13.20613109	13.57659754	13.34618403	13.56041906	13.59751256	13.30746083	13.62474482	13.44545456
AKAP8L	14.01666918	13.86501085	14.00381208	13.63645983	14.03336533	13.88716364	13.93980815	13.81388794	13.71986726	13.84895948	13.75994441	13.83895402	13.72052216	13.88008821	13.7392533	13.80016583	14.06853537	13.71610688	13.89158671	13.8717187
AKAP9	13.76545387	13.80312993	13.5153866	13.40739682	13.87657969	13.67908645	13.67793923	13.16686955	14.09424781	13.75486473	13.76244712	13.8130346	13.65528549	14.07023314	13.74272862	13.77354461	13.92839736	13.87908903	13.88044863	13.50938463
AKD1	11.77571838	11.85965094	11.52493528	10.06293793	12.18205012	11.23722377	11.39093587	12.13377851	12.88073294	11.85963722	12.07814349	11.18207752	11.29927531	12.77262077	9.908883569	12.22411363	11.42943219	11.6009109	11.87092977	11.90040262
AKIP1	11.79939046	12.57857401	12.22619897	12.14594553	12.65895438	13.0108611	12.38964549	12.67213439	12.31601064	12.80637261	12.31084929	12.67363004	12.95295511	12.64848728	11.70086202	12.99777414	12.71795163	12.85524919	12.66320086	12.40628315
AKIRIN1	13.99530993	14.2491903	13.92375295	13.8331272	14.06153847	14.20177319	14.14372314	14.20645894	14.21710247	14.09700234	14.07338308	13.99178584	14.12051988	14.15701967	14.13219677	14.03260444	14.10101129	14.12241929	14.07686635	14.01738461
AKIRIN2	14.35745465	14.32244136	14.15753559	14.24871733	14.37997681	14.36731851	14.41828963	14.42921117	14.34353872	14.3587982	14.38294068	14.27695739	14.43653922	14.13490469	14.47712974	14.44674834	14.48955358	14.46286796	14.19598403	14.35884462
AKNA	13.2784207	13.18814814	13.68622758	13.50003173	13.8149092	13.19385413	13.60975066	13.45868028	12.59230485	13.71391435	13.08085179	13.75620137	13.19761129	13.28472488	12.98654832	13.69821574	13.61053652	13.65352248	13.58260962	13.56127363
AKNAD1	10.18876374	11.84162379	10.95508479	11.15484156	10.54217667	10.60081979	11.0852368	10.78590232	9.85106908	10.20311677	11.03528622	10.07497049	10.69472033	9.757077496	10.15462033	10.43699244	11.53601784	10.98192164	9.887136675	9.771781586
AKR1A1	14.07141202	14.09135271	14.20257611	14.11476879	14.13555203	14.12107688	14.23885857	14.17798969	14.12491002	14.26305301	14.20289892	14.20720338	14.20907396	14.19221554	14.104968	14.22606091	14.11877699	14.12980803	13.81131316	14.18358149
AKR1B1	13.59063459	12.00532821	13.99724375	13.5855804	11.68449629	11.33526496	11.02375624	11.27788801	14.07631399	11.15964864	13.82560797	13.42827228	14.08375128	11.15629178	13.81947193	10.96744515	12.75812121	11.46343645	13.71391401	13.47292527
AKR1B10	10.89060814	10.1073167	13.68882509	13.73944582	10.18944969	13.35241593	13.84263588	11.40410379	12.75208202	13.04831577	13.17921471	12.20253651	12.1251244	11.99673458	12.4568239	13.76995905	14.01579904	13.35293242	12.2268252	11.46127259
AKR1B15	10.67230237	9.546245036	12.07795669	12.97834845	9.860978663	12.00309743	12.33452255	10.30551766	11.45555638	11.59777239	11.43285128	11.55121634	11.37593452	10.34821055	12.12767239	12.25714842	12.33960995	11.96261538	10.95870792	10.80795827
AKR1C1	11.43224666	12.83108376	12.93934378	13.8332805	12.4286696	13.45304414	13.24618175	12.80652026	14.09602791	13.2356254	13.92563432	12.28276612	12.92683061	13.24044026	11.08456938	14.45781356	14.30716515	13.57419581	12.9482775	13.47831158
AKR1C2	12.21813204	12.1591467	12.10610342	13.48200306	13.20823442	13.95671247	13.12728008	12.96392647	13.7211871	13.73509622	13.99559377	13.5223559	12.91904829	13.29992854	11.64709065	14.07822586	13.78869009	13.66433348	11.74603795	13.48188662
AKR1C3	12.78938997	12.97762063	12.65122396	11.31415047	11.43561612	12.97641012	12.89899435	12.28401487	11.62961488	13.00373047	13.63533684	12.89291322	12.46256828	12.71532906	11.39100204	13.82275618	13.17084584	13.49199236	12.18437198	12.98127387
AKR1C4	12.12902545	13.40313855	12.14867467	10.17295373	11.56473471	12.30240448	12.13423529	12.63698179	11.3550457	12.50355219	12.68452038	12.08547507	12.68007779	13.44430289	10.87430313	13.54095896	11.63784057	12.45658588	11.53919557	12.35307596
AKR1D1	8.635571536	8.696882834	9.018674508	10.84880472	8.563978899	9.122512519	8.873712949	8.963515387	9.039059977	8.972354465	8.705775806	9.986886177	9.93192896	8.547456367	9.086542132	10.10812784	8.983175624	10.19446496	8.711902996	9.281023998
AKR1E2	9.686251528	13.88611831	13.6580034	13.01627016	13.80686559	13.74585583	13.57216133	13.79014393	14.06014105	10.20371635	13.81277629	13.7756197	13.78704723	13.8940564	13.28033056	13.77619862	9.759634302	13.75707707	13.95396249	13.6857233
AKR7A2	12.72510882	13.33998972	13.16453197	11.38567168	13.18303027	13.32233936	13.32897165	12.67165707	13.17938328	13.36160351	12.97110699	13.26379818	13.07703763	13.29181788	11.6624326	13.3851456	13.03912786	13.09491678	13.0664758	13.11626527
AKR7A3	13.39247638	13.27534293	13.49308306	13.12950969	13.37465524	13.21487563	13.76556715	12.98962862	12.98045236	13.3890297	13.17963937	13.67928836	12.56040991	12.48520633	12.54206934	13.46803426	13.17757053	13.22058333	12.07833937	13.0701957
AKT1	13.06602238	13.77259596	13.46281246	12.65047464	13.50694611	13.7538785	13.47947739	13.32779708	13.71517191	13.64365036	13.32398831	13.54601648	13.53249673	13.741516	13.18649826	13.48080482	13.39556863	13.44905257	13.81444247	13.37252761
AKT1S1	13.70921748	13.80495309	13.84913005	13.08218082	13.85809632	13.84441337	13.90074269	13.783043	13.78288598	13.81657433	13.81539444	13.74466827	13.89367606	13.85230584	13.80077659	13.87127249	13.73176863	13.76615926	13.90210946	13.85338284
AKT2	13.90695366	13.94775514	14.00018119	13.78687816	13.93288998	13.96807067	14.03955282	13.96890165	13.93228202	14.03764522	13.97992869	13.96576784	14.00979747	13.99059188	13.87287271	14.04109194	13.92124237	13.92493853	13.99735727	13.96261205
AKTIP	14.15376878	13.85458319	14.13224151	14.07246798	14.09125631	13.97094898	14.13754965	14.07766614	13.8416439	14.08629817	14.20517545	14.26413363	14.224567	13.73193013	14.03416276	14.06002035	14.16456116	14.13152781	13.6949693	14.05318247
ALAD	13.87095562	13.80450002	13.97754705	13.62627324	14.06465487	13.94523448	14.01728959	13.9095193	13.84555343	14.04742831	13.98743216	14.00972324	13.83641172	13.98886182	13.68191228	14.04689689	13.9498389	13.91363856	13.93716541	14.00512814
ALAS1	14.02955572	13.99553994	13.94929841	13.72384996	14.12603657	14.02267564	14.11270502	14.06916636	13.94223632	14.04726254	14.08584337	13.99864233	14.11136958	13.90483028	13.97321196	13.85741895	14.09532442	13.96918785	13.93412807	13.97261486
ALAS2	11.85861291	11.79674336	10.96731256	10.89272942	10.78151761	11.96670523	11.44452881	11.75192654	10.38021925	10.9286946	11.53576624	11.80098483	11.2461384	11.14764673	10.2925649	11.96624306	12.02516681	11.72619526	11.52144119	11.11245784
ALB	10.08659651	9.654564236	9.522273872	8.365445537	10.28923564	10.19108023	9.285722166	9.923579558	10.22460861	9.350242264	10.28075017	9.136214788	9.687084326	9.900715491	8.630425252	10.09204918	8.896740393	9.099532898	11.14368068	9.82369845
ALCAM	13.52069874	13.96919625	13.65291115	13.2987556	13.77315966	13.82216276	13.83484473	13.66953779	13.78377817	13.78692056	13.3340058	13.88636623	13.8687666	13.91051198	13.05857107	13.73954665	13.74517198	13.58365966	14.06172534	13.77835975
ALDH16A1	13.38152111	12.62665763	13.59137544	12.42466706	13.61679114	13.12546185	13.48635923	12.66021778	12.52225862	13.52378265	12.99188914	13.44749458	13.25934063	12.68706224	13.19219474	13.26053958	13.09681953	13.05087728	13.40946033	13.56300827
ALDH18A1	13.98407854	13.95188732	14.0509205	13.88178723	13.98816093	14.00290328	14.06536528	13.98107425	13.94477406	14.08714496	14.01275994	14.06737562	13.91889524	13.98246248	13.82058324	14.13321728	13.97049621	13.97679442	13.97010323	14.04459246
ALDH1A1	13.67938992	14.01274874	13.84705754	14.13436861	14.17031932	13.59451656	14.02767057	14.11032877	14.31898084	14.25288493	14.00412992	14.16753502	13.77925718	14.36515039	13.88862945	14.29227818	12.50300835	14.05465604	10.34851613	13.96545843
ALDH1A2	11.54749965	10.09393087	9.440265571	10.0944077	10.02248846	9.756583852	9.935198313	10.80139555	14.02830766	9.401241821	10.66537738	9.90776123	10.25664743	10.37604931	9.870471816	9.057211674	11.55941235	10.93575927	9.402232247	10.97591071
ALDH1A3	13.87965252	13.61900309	12.93868459	13.02405435	13.49550501	13.83731571	12.49519489	13.7963174	13.17077131	11.78273038	13.42029766	13.07898834	13.73884178	11.10183469	13.27461406	12.298103	13.12040896	13.50694426	14.1269523	13.46001694
ALDH1B1	13.78982068	13.9012269	14.06343869	14.0072503	14.01044234	13.91117495	13.94030515	14.03120976	13.79939073	14.16160774	14.0350025	14.10931775	13.99708366	13.69622553	13.5484057	14.12465257	13.97403518	13.97577759	13.75691426	14.06214718
ALDH1L1	13.19369803	11.32204096	13.85020451	12.47275749	13.69573396	11.88479565	13.70082101	13.48575264	12.12132937	10.23236112	13.17749134	13.11706268	13.22228267	13.26510709	12.29142641	10.8345379	13.37754852	11.54542904	11.12633563	12.92718291
ALDH1L2	11.40471815	11.62775353	13.93745514	9.90195176	13.97076065	11.74048737	11.05311445	11.80017291	12.64680331	12.20271433	11.03385502	12.46261759	12.53580821	13.65570984	13.24602089	12.29364208	13.62067868	11.56655269	10.68627458	10.89843568
ALDH2	13.71569256	13.37635202	13.73346773	13.38434671	13.32816102	13.46103243	13.61271464	13.45841013	13.35419734	13.62181296	13.62143979	13.56638191	13.06462563	12.22524145	13.16261487	13.61219093	13.69931388	13.45564493	12.96049007	13.53456125
ALDH3A1	12.82698464	13.31065542	13.68407389	13.2432302	13.90076879	13.01684162	13.95520988	13.60033249	13.47082506	13.42707765	13.97764958	13.64251033	13.18539952	13.299751	13.31138533	13.85084682	14.12975979	13.42576608	13.23897239	13.31556476
ALDH3A2	14.28803191	14.19900421	14.32103051	14.20734532	14.33326391	14.19720425	14.38124456	14.28263044	14.2610815	14.21486429	14.39465516	14.35288326	14.16567752	14.18786863	14.16548762	14.34055159	14.36703836	14.29833123	14.2182879	14.33900473
ALDH3B1	13.84145236	13.46749183	13.47470094	12.90612125	12.67108626	13.63109841	13.59755936	13.72246536	13.00125848	13.74077665	13.59809233	13.56302256	13.65657975	13.43941036	13.31748848	13.57025093	13.82820757	13.72190423	13.72892181	13.84350453
ALDH3B2	12.52636167	11.84893557	12.49023838	13.29965605	11.90438612	11.60794169	12.4730098	12.92584699	10.26578356	13.23837995	13.29976791	11.88044249	13.10459186	12.49989081	13.27826864	11.77929517	13.41692098	13.06374247	11.61320939	12.22541037
ALDH4A1	13.61805688	13.46671367	13.81672174	13.57791222	13.81383055	13.54874792	13.99391409	13.55906079	13.66537595	14.04248969	13.6753465	13.84897125	13.73576474	13.90272558	13.79196789	13.91153886	13.88530553	13.73569268	13.05392841	13.77447505
ALDH5A1	13.02294538	12.87401494	13.16297711	12.24356504	13.40608881	13.24523355	13.13620412	12.93891496	13.37906444	12.65550775	12.98100412	11.69147029	12.77259818	12.92805334	12.05227143	13.22317554	13.03470113	13.23676432	12.731319	13.0134594
ALDH6A1	13.24141065	13.34968953	13.83417015	11.34339884	13.46374112	13.45215907	13.56045128	13.57111783	13.84383154	13.60306805	13.20331102	13.55641585	13.37374524	13.62374448	11.89243317	13.59613945	13.64916147	13.50971559	13.78266223	13.86594948
ALDH7A1	12.45254896	12.87519444	11.97903987	11.44310355	12.45201311	12.7921677	12.76087037	12.6136688	12.69962362	12.22970877	12.49798054	12.48526549	12.15741924	12.19199521	11.83562719	12.74871788	12.56195371	12.84669039	12.1603219	12.12654123
ALDH8A1	12.39912058	11.84702188	12.98094414	11.20081657	11.42137494	10.91122547	11.43809288	12.56060811	12.57177047	11.9100952	13.50936267	11.41715507	12.02297004	12.28407755	10.417464	11.4074554	10.7002612	11.76325536	11.67081277	12.00597904
ALDH9A1	13.70369591	13.7872408	13.86686663	13.41578597	13.91438215	13.80359966	13.97361653	13.9099224	13.75596245	13.99537601	13.83986448	13.87655594	13.93664118	13.86333136	13.43082717	14.03076132	13.76143843	13.94308371	13.81895067	13.85812364
ALDOA	13.86754628	14.00097071	14.04787691	13.84122976	13.97115113	14.00005532	14.03832438	13.88910378	13.98698281	14.03152986	13.91779506	14.0535079	13.97687699	13.93803108	13.96568042	14.04534407	13.9728857	13.90574863	13.98259079	13.90183414
ALDOB	11.94025816	11.43096891	10.78010323	10.69470511	11.9306472	12.08527313	12.20403111	12.49203695	10.10357793	12.99198965	12.82088876	12.30879836	11.39970474	11.46880363	10.09153459	13.26924949	11.4538151	11.27206728	10.61853781	13.49845833
ALDOC	14.14027075	14.15653454	14.15460661	13.67396009	14.08405487	14.13668831	14.17932225	14.13149981	14.08955952	14.20701083	13.90770998	14.17945605	14.07933407	14.20953658	13.91692937	14.07346829	14.1307583	14.0889979	14.10964955	14.15971686
ALG1	12.52207502	12.93830148	13.17184756	12.3427384	13.05527956	13.12645622	13.04293426	12.89674861	12.85151162	12.86088081	12.66877458	13.29582901	12.84026376	12.50668591	12.4846593	13.10810588	13.16350417	12.84073967	12.67065633	12.93089391
ALG10	13.4321861	13.44122519	13.19559821	12.12957095	13.29351401	13.37182045	13.28669025	13.27683505	13.16184767	13.44220524	13.13381557	13.43208451	13.13073648	13.35736799	12.61509823	13.34960265	13.37341785	13.46396549	13.51518309	13.30095661
ALG10B	13.02748042	13.07293595	12.83930599	11.15712773	11.22692402	13.04286454	12.99049271	12.7826833	12.58264181	13.34416936	12.67936282	13.15507016	12.97451829	13.10332407	11.32984316	12.82423212	11.20772691	13.29951687	12.970205	12.92482714
ALG11	13.925154	13.94763545	13.76915512	13.58024135	13.81858362	13.65899663	13.95722215	13.8348158	13.73364983	13.97023827	13.59449501	13.62037793	13.87335234	13.8392744	13.11604081	14.01202061	13.60174984	13.89994328	13.83089663	13.68300021
ALG12	13.28110582	13.35388278	13.51511914	12.67215249	13.66104259	13.46569162	13.42543651	13.36991308	13.37872277	13.47415185	13.24459765	13.54172831	13.35972002	13.44635796	13.12087076	13.50394134	13.54402748	13.44657705	13.52497142	13.5111262
ALG13	13.67148901	13.83441656	13.28546663	12.21087557	13.63964381	13.7437764	13.40352458	13.59988358	13.83315548	13.3543489	13.64728248	13.65205759	13.52546813	13.65594276	13.68273965	13.48096968	13.62504259	13.84232584	13.73638218	13.4319861
ALG14	12.68377936	13.26686284	12.87917882	11.1663898	12.86256285	13.04885809	13.27556599	12.85873673	12.78553796	13.45240282	13.00351435	13.04715979	13.09591221	13.32311107	11.30197533	13.2684706	13.00295558	13.24059637	13.04814654	13.13860463
ALG2	14.10513133	14.14115889	14.17080721	14.18089757	14.20684626	14.13880331	14.14477632	14.15748933	14.04135544	14.18908396	14.16072439	14.07994859	14.17677024	14.19773092	14.00119703	14.16294277	14.08337296	14.12396692	14.06489499	14.15926659
ALG3	13.83314923	13.64377745	13.64627684	13.59106949	13.73541208	13.74355222	13.87774831	13.64285647	13.55185041	13.64885941	13.58834268	13.64398338	13.56906204	13.68904896	13.52498477	13.84400785	13.62413514	13.63047017	13.80038768	13.74343192
ALG5	13.67293833	13.95651491	13.85143406	13.08124054	13.7030479	13.64605208	13.98260053	13.74725895	13.67490765	13.93726517	13.59856697	14.05732789	13.88990009	13.73279663	12.86170981	14.0643217	13.64261827	13.8248505	13.74122642	13.69628813
ALG6	12.56597091	13.01255244	12.67687404	10.58798208	12.77870887	13.02725744	12.91719178	11.9837207	12.69868848	13.15163025	12.32986151	12.95490109	12.81018576	13.11302984	11.1423228	12.88293269	12.68676824	13.12411392	12.86326792	12.78576697
ALG8	13.40176626	13.81287193	13.33457444	12.9383923	13.25499764	13.85021376	13.64561187	13.60188958	13.60622415	13.70188361	13.36410093	13.42291721	13.5867979	13.67130189	12.87770415	13.58018033	13.2733241	13.62231082	13.71862299	13.28045872
ALG9	13.56209191	13.80058338	13.58109627	13.43428683	13.64908242	13.8543146	13.63877387	13.77199131	13.76379207	13.58891918	13.54617646	13.63381623	13.59424015	13.71322361	13.2983235	13.68014107	13.48722656	13.71195309	13.50574661	13.57357554
ALK	10.83419067	10.75500592	10.22756161	11.66028324	9.48325952	9.680985175	9.128747522	10.26334171	9.255624786	9.265065336	10.01380992	10.01485645	10.36051868	9.39681256	12.46059309	9.102614405	11.04910712	9.473233858	10.42476142	10.38126841
ALKBH1	13.76804446	13.95704992	13.91029631	12.49609361	13.87942714	13.92200947	13.77408654	13.87403592	13.80897785	13.67609836	13.78651006	13.88087634	13.5031915	13.89966803	13.24644525	13.86579332	13.8420759	13.79908936	14.02621432	13.85318135
ALKBH2	13.46203635	13.11146947	13.45277941	12.70907002	13.67482152	13.51048444	13.32185627	13.34134343	13.3088887	13.34211891	13.32466712	13.43073171	13.15907964	13.39156051	13.0134955	13.407353	12.55390933	13.35255527	12.96174524	13.34479978
ALKBH3	13.83174909	14.10877445	13.90800868	13.46439397	13.82288258	14.11583672	14.06181932	14.0360002	14.04080373	14.09252792	13.95313013	13.92997401	14.08001984	14.08636135	13.79323943	13.7098415	13.69734074	14.03583234	14.13829616	13.92472835
ALKBH4	13.33602524	12.97006552	13.55645346	13.53357379	13.6180942	13.32012131	13.42104287	13.31700238	13.39831054	13.59186681	13.22063676	13.63035275	13.69361034	13.3160532	13.54089889	13.62681459	13.70562468	13.58294807	13.32414284	13.58357741
ALKBH6	13.74524445	13.60249153	13.8348598	14.08529181	13.74366631	13.68614653	13.89658655	13.54723244	13.57165791	13.78116137	13.42543445	13.75318092	13.71364162	13.70089187	14.04182292	13.81572645	13.86188693	13.64768772	13.72716335	13.71249146
ALKBH7	13.72586326	13.4383787	13.76916141	13.67960256	13.69849281	13.43958975	13.77076466	13.81480178	13.58048291	13.85724514	13.62854429	13.58961214	13.70477853	13.4835159	13.59424361	13.85799025	13.71124285	13.62023619	13.27425338	13.88981176
ALKBH8	13.64165212	13.61010056	13.25828834	12.35964964	13.37525175	13.65336776	13.12062195	13.32571991	13.53616219	13.43195987	13.41461307	13.38656265	13.52681193	13.58766056	12.94672508	13.44352086	13.29457797	13.39719123	13.56073362	13.31117211
ALLC	11.59138306	9.85318037	9.757804493	10.40306218	9.984299903	10.01903232	8.624959439	10.26992485	9.757477747	10.30741022	10.34492925	9.919110364	10.21830761	11.0138956	10.13808466	8.785043018	9.260909347	9.165611942	10.90843132	10.51609652
ALMS1	13.5535996	13.6059602	13.71781813	13.454257	13.64198177	13.86425028	13.6964348	13.27761541	13.89559272	13.79923908	13.57037971	13.74041379	13.59123298	13.97444216	13.4168175	13.74664255	13.57735116	13.78445115	13.83652187	13.77569285
ALOX12B	12.56971305	11.02890389	13.35535065	13.71144391	13.31766333	11.05397198	10.81866783	11.77958664	11.65628987	11.84936238	13.1105486	12.4519183	12.07978224	12.30256119	13.61877391	10.7692003	12.89021577	10.81157082	12.63920436	12.85491876
ALOX15	10.52946427	10.95549161	12.72500996	13.21447537	11.22217621	11.8939571	11.40570699	10.570305	10.928835	12.84244282	11.74356108	12.65037497	11.91995333	10.0408543	12.90132848	12.99484841	11.7438147	11.84520152	10.26558869	10.62972138
ALOX15B	13.07961306	9.985884125	12.5578328	13.11224745	10.10353107	9.139931346	9.567928382	9.409485295	10.5485296	10.28109257	11.34821222	10.05368099	10.50457216	9.872997912	13.2600771	9.371026992	9.827144924	10.3856988	10.46614613	12.54711272
ALOX5	13.9251893	13.67440838	13.40071395	13.02028633	13.42054337	13.65730579	13.76825111	13.89238456	12.98786837	13.94160245	13.94138452	12.96170618	13.71322943	13.27780646	13.27554889	13.0481355	13.53277571	13.44522031	13.98353009	13.95810641
ALOX5AP	11.60720442	13.8608233	12.18080061	13.91163036	9.843247463	11.08033472	11.2503806	12.28321855	10.92288325	11.57388019	10.67519747	11.81999144	13.60472392	12.04823449	13.02457642	11.70763372	10.99052049	12.66229007	10.62374273	11.33227744
ALOXE3	12.47159568	12.15458956	12.54272763	13.31418166	13.15241819	11.581209	10.56310844	12.64038995	11.59333344	11.10396829	12.51588178	13.11814749	13.11228313	10.35970986	13.5780134	11.57107669	13.30625909	12.56135431	13.49760262	12.10229493
ALPI	13.38162265	11.80807526	13.2840453	12.93114505	12.61472444	11.89307203	13.12571241	12.63037298	11.16487751	11.93770903	12.71998412	12.36187514	12.3870406	9.543931874	13.14539425	12.66089235	13.19473477	13.01985072	10.68571886	13.17063879
ALPK1	13.86105473	13.6879449	13.62674615	11.81658158	13.80971577	13.65165661	13.52139277	13.75636606	13.45236549	13.57130999	13.66395148	13.62236233	13.59683165	13.26516769	12.8046666	13.72934101	13.86521668	13.69389615	13.8236126	13.76828389
ALPK2	10.78899351	11.48139765	9.639514795	11.81767773	10.23690446	11.3295069	9.63292972	10.31860983	10.56679936	9.470979865	11.00772309	10.2838767	12.96233025	9.208177234	13.0947841	9.690331183	10.43222252	10.2912484	10.18545658	10.27160529
ALPK3	12.78439755	11.83903259	12.20406613	12.43572689	12.57559904	12.48116301	11.20520367	13.64645606	11.60126109	12.00223037	12.54153396	11.83404138	11.76977016	11.62804384	12.69369629	10.92911944	13.71483143	12.09648116	12.70692244	12.37485617
ALPL	10.99871989	9.394794453	10.61818092	12.78121007	12.35926699	9.211990602	9.382006774	9.660262496	9.302219826	9.913779772	10.08856814	9.505413021	9.920273677	10.80381003	13.27700851	9.910162205	9.827683386	9.766942212	9.324917147	11.04307756
ALPP	13.84029796	13.68266682	11.15959679	14.19126054	13.19728848	13.04816336	12.826404	14.06084753	11.5683142	10.92212866	13.69580056	12.15026046	13.63961551	9.981753695	14.22345366	12.87762325	13.96122714	12.77492904	11.45859465	13.51203514
ALPPL2	13.63338145	13.55504782	11.37897924	14.10125873	13.14201053	13.05001763	13.00589454	13.89100408	11.60269025	11.39096926	13.6989516	12.42801339	13.57619784	9.875614016	13.95954981	13.0799092	13.75945209	12.85718758	11.6743669	13.44710876
ALS2	13.89413959	13.9023168	13.70494538	12.41417183	13.62475582	13.90252184	13.69568087	13.75691445	13.84905252	13.72396447	13.75739367	13.63399132	13.72753345	13.79252816	13.46998024	13.78473193	13.89256746	13.74718064	13.92990034	13.76919206
ALS2CL	13.88244286	13.84269634	13.89176844	13.27101182	13.84588656	13.74793931	13.68181114	13.53371687	13.10298993	13.39801457	13.56938404	13.77528896	13.65471585	11.88449865	13.13627892	13.43623146	13.99123858	13.43397696	13.7352749	13.68515709
ALS2CR11	9.67417427	9.949638667	9.036775106	9.03765263	9.415763349	9.675708765	9.675131762	9.909458922	10.16967496	10.09308654	10.23472397	9.277648891	9.592411334	9.846404691	8.55686444	9.819702543	9.918680567	9.692188439	10.02082899	9.513334891
ALS2CR12	11.95768248	12.98617912	12.07211418	10.28033144	10.75333431	12.40970238	11.89512178	11.77194926	12.26216217	12.24956069	12.27992273	11.30915073	11.35071741	12.73995285	9.886223141	11.73903725	11.46989814	12.02656915	11.71914301	11.29101902
ALS2CR8	13.45496364	13.52575011	13.16817082	12.17301299	12.06756321	13.71427443	13.42476732	13.41338611	13.47896632	13.62970255	13.425668	13.64324861	13.45404185	13.69398981	12.32337956	13.73449945	13.67155173	13.69778319	13.53361742	13.54127318
ALX1	12.27809177	9.009726118	9.283381941	10.68724125	8.575954919	8.743798109	8.641939152	8.340959513	13.78612471	8.471730287	8.399046773	11.06329946	11.01973076	8.374383636	9.745824133	11.48677436	8.967258829	8.549174995	8.596096954	10.88274118
ALX3	13.7602148	13.53033515	14.03771859	13.19179326	13.92365285	13.52473476	13.61641251	13.43637867	13.5626228	13.65080916	13.5933266	14.01274337	13.62501091	13.51717036	12.96834865	13.71382971	13.87722334	13.64876805	13.46986144	13.90848885
ALX4	9.937930286	10.75806053	11.28446934	12.39448799	10.2863892	10.59823572	10.7204872	10.5716575	10.41649355	11.06640807	10.61383744	10.47462253	10.242989	10.57346085	11.62757701	11.01568212	11.00253334	10.21103299	10.81850559	10.37156579
ALYREF	14.03227126	14.1017764	14.11300569	14.12315721	14.02485521	14.12229262	14.08080762	14.04854364	14.08642455	14.0992069	14.0886384	14.11641359	14.09171282	14.22992748	14.06719825	14.19228547	13.9882451	14.00415775	14.15625754	14.04677079
AMACR	13.56721467	14.05531073	13.71137121	13.54159189	13.63110843	13.93842799	13.99143011	14.03086591	13.66701838	14.12877191	13.89899046	14.0413376	13.67176523	13.90768099	13.46479694	14.10455425	13.95202154	13.93552568	13.80150844	13.89166716
AMBN	9.742674735	8.68343192	9.502607601	9.885843591	9.508560814	9.758493949	8.807618449	8.652944417	9.052077944	9.15064575	9.386798966	10.10444039	9.032729911	9.123589208	9.443615311	9.441175517	8.950090817	8.86024537	9.155217922	9.110563425
AMBP	10.10463508	9.44388972	12.50936923	13.90607148	12.35905462	10.21909392	13.12442905	11.47484217	10.15676111	11.4736868	11.89665243	10.80731056	9.081333341	10.30376051	13.40496188	12.68940704	11.70825007	11.97409923	11.88861886	11.20328167
AMBRA1	13.35809443	13.85952136	13.59394604	13.21005878	13.53912994	13.9349336	13.87655019	13.72410027	13.72852435	13.64482998	13.59615891	13.53367828	13.50120679	13.97107456	13.02971664	13.77788003	13.54473572	13.62718124	13.85274599	13.50185881
AMD1	14.24820322	14.29269138	14.016315	14.28201465	14.17929821	14.27513027	14.25145071	14.33860044	14.25819269	14.17205958	14.16491067	14.07026073	14.13579516	14.00213319	14.35611787	14.12616285	14.30687544	14.22567727	14.05959316	14.1301894
AMDHD1	13.24368844	13.28209684	12.83419911	11.32686875	12.31183343	11.08161519	11.14230726	12.53586294	12.40955866	10.85569591	12.54920186	12.25594481	10.92915883	10.09002307	10.10034384	11.99156671	11.61959275	10.27803209	11.81213819	12.76338606
AMDHD2	13.69309804	13.32049164	13.50491285	12.76492001	13.57796518	13.24723725	13.06495101	13.3909037	13.42350054	13.47027246	12.53411879	13.71345628	13.66649684	13.05855714	13.25674842	13.50107879	13.76660065	13.57593785	13.01888943	13.63936841
AMER1	13.64120835	13.51046768	13.86353698	13.4158034	13.87857291	13.98226078	13.96468125	13.81023676	13.7311244	13.88599936	13.77788593	13.89505336	13.85983437	13.94162028	13.69770801	13.92488406	13.79484382	13.89275916	13.89525931	13.88609652
AMER2	8.489093945	9.013388306	8.991256226	12.03421113	9.099832529	9.303229795	8.89546994	8.643871656	9.134995847	9.262314083	8.503864038	9.138668271	8.957128185	9.179307021	9.172081842	9.036459598	8.412474935	8.619741198	9.2459634	8.681945866
AMER3	8.22825677	9.008029179	8.760205151	10.95966287	10.24000972	9.321832978	9.101006945	8.715906669	9.069698294	9.248307208	8.760002691	8.686602074	8.80881782	12.59745023	9.763730776	9.409809734	8.922572298	9.013771076	11.53994791	8.981756412
AMFR	14.23148672	14.08987717	14.3125905	14.14555355	14.30038929	14.15803207	14.29093309	14.2790012	14.15822811	14.26242258	14.28936154	14.38077638	14.34521104	14.14667647	14.23915421	14.33343613	14.31207315	14.27464024	14.11728037	14.30830653
AMH	12.18544337	11.30811345	12.80449449	11.26216243	11.75687011	10.444789	12.53415782	10.50714515	10.65034585	11.89429686	10.39986126	12.3609643	10.16385947	12.43834171	11.45312266	10.63667476	11.70990877	10.29013318	11.54810099	11.31212932
AMHR2	9.912616183	10.02570883	10.06118502	13.26983077	10.45442665	9.397830769	9.288133584	9.486212011	9.5898426	9.450759475	10.22232633	9.488976707	9.473550023	9.76599148	12.58723573	9.39592108	9.224305064	9.635673943	10.60941672	9.398466762
AMICA1	11.6294882	11.21174566	12.3792727	12.61408317	11.51157873	11.37112661	12.20506847	11.87373853	10.31915447	13.44450893	11.76278902	11.78564548	10.67013277	10.94223255	11.40638743	12.55625168	11.16841218	11.88329703	10.14164412	10.95845016
AMIGO1	13.66104025	12.91709752	13.8384662	12.93291271	13.89542337	13.71345441	13.79731835	13.37336331	13.5761288	13.16491286	13.75573673	13.81080722	13.84191499	12.03669321	13.0440623	13.83130589	13.08089042	13.7833574	12.89313234	13.87863329
AMIGO2	14.16017193	14.17918968	14.03798253	13.29479006	13.85303183	14.19239608	13.82408754	14.0645817	14.07724141	14.12981611	14.15467767	14.07946247	14.20156841	14.15576919	13.72964527	13.98786309	14.03098489	13.97559393	14.2273245	14.16872031
AMMECR1	14.27128704	14.35701815	14.23476623	14.13946638	14.11945486	14.3975453	14.32224189	14.19639587	14.23281551	14.37520165	14.28985818	14.37268538	14.37229097	14.35547012	14.19067165	14.34616662	14.11711118	14.32062603	14.37352236	14.32700712
AMMECR1L	13.75072822	13.81147585	13.72675967	13.62918567	13.82826803	13.84724811	13.84114321	13.87490066	13.83188209	13.82417537	13.80515321	13.77620416	13.80026488	13.72971423	13.72253153	13.81597092	13.80311396	13.80699788	13.74455882	13.75023246
AMN	12.90114202	12.56880268	13.63390213	11.6407682	13.5669494	13.63926235	13.01780935	11.89563612	12.23473026	13.27844373	13.12533222	13.56175919	11.21285395	12.08170827	10.6882015	12.26618628	13.68421501	12.57263628	12.46728499	12.99699916
AMOT	13.19679837	12.69471406	12.32617983	11.94208836	13.17821337	12.36559025	13.12212874	13.196292	12.57004643	12.86533457	13.39503619	13.60818749	13.45751024	13.3637634	13.13225845	13.73244518	13.69476297	13.52920177	12.21989016	13.32805047
AMOTL1	13.65851034	13.75808109	10.78261308	12.29492413	11.80987479	12.53480788	10.75777976	12.7462061	13.53034216	10.16990823	13.87246543	10.72058407	13.93166613	9.288283512	13.41009806	11.23115806	12.06223339	11.95658618	12.89249119	13.72393677
AMOTL2	13.8944347	13.54359116	13.69109345	12.83011914	13.70241128	13.61076971	13.3112452	13.6640748	13.31535566	13.40848249	13.61375638	13.39418535	13.74776505	11.00080265	13.55448478	13.29730988	13.9112015	13.71958121	13.5931501	13.80351953
AMPD1	9.934535317	10.39194702	9.231502921	9.991994116	9.585403602	9.361720919	9.188506728	9.536729825	9.423149293	10.2347945	10.13048671	9.515204252	10.13502095	10.39742714	8.984054986	9.786446944	9.547825897	9.39536879	9.434701783	9.392097976
AMPD2	13.60536495	13.6385973	13.84714483	12.96214301	13.71684986	13.7407454	13.86047365	13.34060948	13.74745516	13.7069034	13.7261292	13.84678676	13.71945973	13.76274586	13.14276212	13.82504121	13.71995841	13.64626488	13.80179695	13.70982324
AMPD3	13.57160882	13.80150518	13.40428024	12.96612098	13.65859031	13.5653133	13.46351157	13.68979974	13.16545965	13.55034074	13.47030804	13.34613749	13.57468469	13.65897087	13.19802912	13.58292991	13.55821638	13.51604366	13.82269818	13.54115301
AMPH	8.691016761	8.592572203	9.066432252	10.27987728	8.842863818	9.103316248	8.762337796	8.599897465	8.945940955	9.21500996	8.796592995	9.246411402	9.049807742	8.763746746	8.967974215	9.135087639	8.877775317	9.007751251	9.122872271	9.159393493
AMT	13.90226656	13.83334117	13.87828973	13.90220097	13.81638142	13.82392792	13.85285775	13.87389228	13.79791774	13.94156602	13.64049531	13.96584485	13.58200254	13.87842787	13.70795648	13.6781223	14.04654846	13.45101829	13.43440365	13.75383982
AMTN	8.250097396	8.502373967	8.460095336	8.567252128	8.784469752	8.484071055	8.816428268	8.152389606	8.877438693	8.784712254	8.32068022	8.731480209	8.734029435	8.769028459	8.197882175	8.86725409	8.271596453	8.352478265	8.77154395	8.485109212
AMY1A	8.528965664	8.807048194	9.594902171	9.259631188	8.881623837	8.469738711	8.972774698	8.543584259	8.816831288	8.235672362	9.585946146	8.404330619	8.423466121	10.145265	8.832890014	8.406964199	8.428958305	7.827606526	8.721912937	8.435422226
AMY2B	12.47068356	11.86381538	12.14768104	9.474056075	12.79532206	11.47124495	11.08834868	12.3227237	11.87492491	11.09210907	12.48613845	12.05570797	10.79552649	12.93436489	9.630842411	12.08006851	11.85829574	10.76745559	11.90289869	12.03234106
AMZ1	10.57134123	10.64799211	10.52823773	12.05559587	10.59139373	11.78079169	11.09549475	10.51974358	10.76898587	10.92047093	10.5145702	10.42398003	11.00368392	10.77137249	11.62063054	11.23837971	11.18656762	11.4698832	11.02424221	10.32906376
AMZ2	14.01724063	14.24794093	13.91881956	13.83730957	14.06932875	14.22287854	14.06052381	14.20642164	14.21048161	14.07323584	14.06605848	14.00253665	14.16897929	14.08735716	14.017387	14.03638969	14.06697471	14.14195966	14.14756186	13.98068622
ANAPC1	13.18495373	13.44270144	12.96743186	13.07480494	12.93143421	13.47650812	13.60083829	13.30061179	13.39803169	13.21902109	13.35754717	13.17798902	12.95339361	13.42013929	12.4257409	13.38478262	13.18104429	13.32235345	13.20235693	12.87186746
ANAPC10	12.20009847	13.00182423	12.41330371	10.28347192	12.64469658	13.08022447	12.74671266	12.50986077	12.82362313	12.99622299	12.46872372	12.26123654	13.00039635	12.77185543	11.60758801	12.70949613	12.61578183	12.93451962	13.12196651	12.51702992
ANAPC11	13.90122205	13.66582143	13.84900373	13.98400219	13.89835157	13.75319344	13.59055241	13.83026825	13.71011522	13.67928804	13.76242851	13.86143114	13.71012986	13.77700895	14.03657103	13.61210235	13.77857137	13.77140802	13.66429443	13.82968091
ANAPC16	13.93643654	14.06228634	14.01344027	13.89014477	14.00919121	14.0156809	14.11565703	14.03989028	14.0762435	14.1086956	14.01860261	14.04277253	14.09813106	14.15170871	13.93387542	14.08461749	13.95708039	14.02351378	14.22267504	14.03661414
ANAPC2	13.72233097	13.25112014	13.70759969	13.38758021	13.89263338	13.39506129	13.67176352	13.40221058	13.12564987	13.71021419	13.31279395	13.63443344	13.52192901	13.31899	13.5231494	13.62540843	13.64192909	13.55709582	13.31403535	13.71163993
ANAPC4	11.06293145	13.04452021	12.6685631	10.38234058	12.61589938	12.57140104	12.7698846	12.04278417	12.93329879	12.1025612	12.48235691	12.60528422	11.96521449	12.99496082	10.70415857	12.64856964	12.55536455	12.47877096	12.66219095	11.96296708
ANAPC5	14.08290334	14.11083176	14.0285411	13.99289859	14.04098406	14.12724351	14.14571764	14.07933889	14.0993445	14.13685934	14.08523275	14.01713485	14.01001574	14.08378405	14.03413425	14.09108695	14.04226912	13.87285762	14.15547114	14.05232742
ANAPC7	12.85709701	13.11133186	12.8096065	12.91404874	13.08934238	13.19913659	13.13634199	13.07013515	12.8403675	13.48317342	13.07768244	13.0284447	13.31828142	12.91750121	12.27712822	13.26128294	12.79045419	13.32570547	12.91215636	13.35402396
ANG	13.58050094	13.34450618	14.03426655	13.87362847	14.31243156	13.80454501	14.33147902	14.27435268	14.34660681	14.05272599	14.1794624	14.06403645	13.54022329	14.32100366	14.07969079	14.12265823	13.46873856	14.16568697	13.78855633	14.11241465
ANGEL1	13.38260535	13.52960508	13.6633914	12.19245222	13.66927026	13.66482084	13.61751464	13.59909105	13.51998885	13.602032	13.44349468	13.73090998	13.44572883	13.55304859	12.55482494	13.68609957	13.63245199	13.54212338	13.69164102	13.51551735
ANGEL2	13.79135281	13.74054787	13.57436708	12.64662999	13.68006742	13.87856846	13.6973789	13.82558642	13.94055058	13.80610518	13.71803087	13.73461308	13.72301591	13.72150102	13.29168801	13.8079937	13.69708019	13.95362402	13.83166861	13.68199078
ANGPT1	8.935651712	9.32829313	10.39373696	8.532188562	8.961888201	12.30995813	10.17219751	9.012869109	9.369962648	9.276221878	9.662062902	10.43136841	10.68632505	13.94394635	8.71455061	8.919931712	9.323861679	11.02041755	8.762334093	9.117638803
ANGPT4	9.607522413	9.025368207	9.471601101	12.96731199	9.567273552	9.992243322	9.678776283	9.445843759	9.312335998	9.323597166	8.906310837	9.40006018	9.201648013	9.079656439	12.56925494	9.198931838	10.01477917	9.270608789	9.888251519	9.580831343
ANGPTL4	12.71089402	12.68608297	12.66065614	13.63520361	13.54283609	12.70334079	13.02473037	12.64417733	12.34185293	13.71436927	12.95673551	12.726193	12.89835968	12.58879582	13.07728365	12.95780159	13.09391999	12.39306081	11.91740881	12.59800745
ANGPTL5	8.839547549	9.385123198	8.854572466	8.796877586	8.894031868	9.244145773	9.327646851	9.377447564	8.920705842	9.799852826	9.09264164	8.763279263	9.116017813	9.194688708	8.518406312	9.507603083	8.725910105	8.604378703	9.354035176	8.897938891
ANGPTL6	11.18749774	11.78194634	12.18189299	12.43353182	12.8154499	12.06489613	12.22348055	11.74524799	11.99605942	12.27024718	11.25701183	11.30651499	11.90376522	11.72082165	12.35120629	12.35890556	12.14839828	11.95722075	12.31801889	11.39293307
ANHX	8.892940288	9.502108931	9.73680457	9.69269852	9.832513322	8.981771124	9.521039516	8.937478915	9.141742234	9.528686657	8.997985906	9.435521445	9.007361046	8.533700534	10.03565009	9.407773565	9.742108897	9.39787211	9.229619965	9.220320741
ANK1	10.33295291	10.98509356	12.25559574	12.90097058	13.62722518	9.626998244	10.77805002	11.1269123	12.93687767	11.67303757	11.52845458	10.47688184	11.61373451	10.50479184	11.61363824	10.48866129	12.67119149	11.58044042	13.09863835	12.44161854
ANK2	12.8978485	11.25279926	11.61151694	9.151858513	9.57806554	10.19112	12.2798706	12.14684756	12.28197438	10.19013352	9.618060261	10.31150273	11.18044024	13.81780408	10.13602214	9.928687519	9.734124015	10.05220413	13.40544727	12.07132018
ANK3	13.10979887	13.0016956	12.63150211	11.54276246	12.77787206	12.9122033	12.63850325	12.60945684	13.268836	12.7892787	13.06148706	12.6771292	12.0135539	13.22587901	12.00658596	13.05010563	12.9018849	13.03911012	12.86408178	12.53585816
ANKAR	12.05013938	11.65218105	11.58636188	9.483481602	12.16261166	11.55391693	12.33605386	11.73835638	11.98581888	12.05468527	11.61178749	11.61769946	11.44758849	12.56609461	9.577623222	12.47141655	11.55671927	12.152335	12.51871005	11.54981477
ANKDD1A	12.38252164	11.65839202	12.42365704	11.9737757	12.47657679	11.69629437	11.59141134	11.33499118	12.38413605	11.76638191	11.01505088	11.43528624	12.21043588	12.65689567	12.05695137	11.34323358	11.70405875	11.62228133	11.8733803	11.93998868
ANKFN1	13.17399574	10.58388345	9.183982468	10.06353265	8.977593969	10.38349517	12.48219338	13.44505464	11.46828685	11.0660287	13.12404483	11.84281741	10.66598999	13.39610939	12.51760656	11.78649965	11.93315019	11.7214838	11.67856171	12.34891674
ANKFY1	13.73685316	13.67887296	13.87263573	13.43363224	13.7855704	13.79067083	13.76971969	13.64452238	13.73512195	13.63455907	13.80617539	13.63798499	13.69440109	13.69897737	13.43319648	13.82568794	13.77154655	13.79038301	13.65993281	13.74859327
ANKH	13.8908613	14.08524007	14.12385526	14.13479474	13.91505025	14.10387357	14.09194182	14.06139055	14.13866015	14.06712269	14.0669067	14.08091661	13.93195946	14.24485778	13.82107461	14.12390471	13.88923131	13.98315322	14.17836107	13.98210399
ANKHD1	14.11266662	14.20026895	14.13532943	14.031626	14.18672109	14.11121349	14.16516351	14.18599184	14.17803796	14.18722642	14.17743733	14.12101281	14.15125859	14.15761961	14.08211453	14.20824822	14.13700855	14.19129672	14.16545172	14.1689331
ANKHD1-EIF4EBP3	13.89206886	13.98900295	13.97367442	13.56646741	13.97805291	13.81754704	13.88257845	13.98788693	13.9284273	13.92261513	14.03766916	13.9618316	13.96643093	13.93127189	13.78434073	14.00478453	13.95095871	13.93870218	13.86062267	13.98120616
ANKIB1	14.05206791	14.14314132	14.00677816	13.89679097	14.07303194	14.1499251	14.08963436	14.06098298	14.20212743	14.12649099	14.08815493	14.11596819	14.18841007	14.13737344	14.01039262	14.10883128	14.13907121	14.15112236	14.14891871	14.04337523
ANKK1	11.72511159	9.785089158	11.89316349	12.14905748	10.60583193	10.85920215	10.63163147	11.83430151	10.45176488	11.42777892	12.05713736	10.81025585	10.29435333	11.04574496	11.13694505	11.81373124	10.62195999	9.773891898	10.89257893	10.88700085
ANKLE1	10.85491353	11.1576341	11.63675523	13.29981352	11.82445325	11.72042761	11.91573104	10.89535031	12.29833754	11.31476235	10.97926845	10.85300495	12.41687934	11.58698141	13.27167983	11.47237658	11.76545542	10.28944052	11.62370748	10.77486505
ANKLE2	14.0257314	14.05204809	14.00773222	13.41382395	14.03467869	14.02635416	13.98644502	13.99373776	13.91447229	14.06734724	13.98985791	14.01062262	14.06895452	14.0787044	13.75864935	13.97952379	13.9035445	13.96707716	14.08947588	14.03876927
ANKMY1	13.81551453	13.78733775	13.8783733	13.28368892	13.81413814	13.86553287	13.8996234	13.86049647	13.87068621	13.77793077	13.77082714	13.81334765	13.62627644	13.88091108	13.26739184	13.91087632	13.85487074	13.75752818	13.92806116	13.8040855
ANKMY2	13.44092434	13.27937176	13.24250508	12.73617367	13.47860906	13.56676187	13.33305028	13.27904528	13.40160799	13.37534463	13.33003756	13.49818494	13.36760215	13.31612478	13.07870189	13.37690006	13.47634397	13.54072382	13.27902948	13.35925824
ANKRA2	13.22547437	13.55598708	13.3517005	11.62582752	13.4511382	13.33106139	13.26499209	13.5675376	13.42373179	13.51794555	13.50838284	13.53962403	13.46818254	13.56910087	11.98145786	13.6042569	13.43899393	13.70338179	13.57196626	13.41687247
ANKRD1	13.28459978	13.56385477	10.02058884	10.15537417	9.91419465	12.11324314	9.788067715	13.57242685	13.73021982	9.636491186	11.59622687	10.77693879	14.02308985	9.874016531	13.8990756	10.46630749	11.14592307	12.94422457	12.40388018	12.25156756
ANKRD10	13.98723816	14.20750108	14.0088442	13.83733063	14.06320768	14.11330288	14.14262366	14.15111064	14.0848296	14.09444918	14.068225	14.00810168	14.01915668	14.1362139	13.732384	14.16860313	14.03715381	14.04973664	14.07388902	14.02881055
ANKRD11	13.7013635	13.78989896	13.81765379	13.2553539	13.86607443	13.82488486	13.83430456	13.76262104	13.70206838	13.74749938	13.76687472	13.52692	13.75526556	13.79081495	13.6247567	13.75561718	13.8475551	13.81002778	13.77086094	13.69660841
ANKRD12	13.02799346	13.05463491	12.77919	11.0739799	13.30988795	13.05023269	12.45784512	11.59977407	13.36547476	13.19970491	12.78060282	12.47261744	13.32949879	13.66445717	12.53206333	12.82610688	13.27461363	13.2209776	13.26010752	12.66479572
ANKRD13A	13.71942439	13.8126885	13.61697157	13.53457237	13.67430748	13.77451636	13.72956902	13.8528973	13.69066698	13.86189087	13.52119231	13.73090593	13.69808202	13.57896966	13.58376698	13.71680771	13.78240168	13.81071424	13.6063464	13.68088562
ANKRD13B	12.61243615	12.94678753	12.8733907	11.65417185	13.25019865	13.53737913	12.96038999	12.77196632	13.28136418	13.06254428	12.76491209	13.25519014	13.13161451	13.61191165	11.70550788	13.18237191	12.97812214	13.12132226	13.24192242	13.09424483
ANKRD13C	12.73532876	13.12009901	12.71258971	11.99978411	12.9061948	13.22437436	13.11875233	12.64693851	13.07441207	13.01129953	12.89422804	12.74865618	12.89527546	13.18505873	12.22734993	12.91861038	12.82511425	13.03224516	12.83175816	12.76031388
ANKRD13D	13.99572161	13.74832307	14.12752317	13.83904196	14.04092543	13.85070223	13.9394947	13.97720501	13.84261055	14.07658408	13.98357629	14.00621589	14.1359802	13.79627457	13.83760119	14.0060422	13.98918019	14.01997881	13.82098606	14.04133382
ANKRD16	12.94712457	13.04389432	12.99715366	12.35342805	13.01418642	13.44631917	13.2998894	12.93109036	13.42720448	13.06973594	12.94591654	12.96772022	12.74528662	13.40122178	12.24434485	13.40692891	13.00875113	13.25060047	12.66876441	13.05700237
ANKRD17	14.00750895	14.1078467	14.09395348	13.79511741	14.05943214	14.09854608	14.08017677	14.0387041	14.08617111	14.08063218	14.12817191	14.00394022	14.08370645	14.10869816	13.92966796	14.08362311	14.03554168	14.03198841	14.06676941	14.08509753
ANKRD18A	9.965117712	12.63994213	12.68701131	9.840499915	12.98583743	11.8146428	12.63157254	11.89322413	12.67709379	12.67989696	11.56912113	12.3381689	11.67970566	12.53020253	11.43131161	11.97363884	10.51382645	11.50392655	12.49373938	11.41407959
ANKRD2	12.1425293	11.13868137	10.88520961	12.26499452	10.51592611	10.42542116	9.949077181	11.02869654	10.86318164	10.18903957	10.88873935	10.0592651	12.57579248	9.302429015	12.33005515	10.19323224	12.16430939	11.39745738	12.23467556	11.55402999
ANKRD20A19P	7.197801721	7.812558575	8.409188864	7.786191823	8.793487192	8.075415478	8.393747958	8.00535721	7.690829448	8.304650103	8.511376168	8.9274958	8.104536355	8.746274372	7.473802371	8.521133019	8.227902403	8.033160765	7.584606158	8.87724761
ANKRD23	13.54886404	13.30228011	13.724639	13.71466992	13.70031881	13.63944092	13.65822817	13.59396229	13.50261783	13.44724129	13.55260034	13.53377255	13.22334611	13.67047859	13.48340524	13.69601607	13.72457989	13.50992128	13.41396955	13.59796485
ANKRD24	12.96177414	12.01260976	12.61391227	12.98211523	12.42585079	12.00365709	12.41483974	11.94052173	11.32523609	11.85193858	12.38658424	12.59319786	10.66023894	12.62526931	13.09229233	11.4017093	12.43490569	11.85817548	12.93026657	12.62928448
ANKRD26	12.90596425	12.75376724	12.28295048	11.48728493	12.16611657	12.85726838	12.52888224	11.94465941	13.20841961	12.9529326	12.58696999	12.58704525	12.49145475	13.00753259	12.43322051	12.87008207	12.73220871	13.13155341	13.25934132	12.33602032
ANKRD27	14.0524363	14.13061561	14.07308971	14.11373924	14.06448438	14.13610569	14.11171207	14.10820339	14.04585574	14.11654206	14.01655261	14.05145849	14.08821112	14.12499777	13.90581845	14.13568688	14.05767869	14.03276822	14.17029593	14.04255939
ANKRD28	13.72353001	14.1027756	13.90353314	13.19111777	13.84555163	14.06598812	14.02530911	13.93298	14.06128633	14.04396921	13.95402525	13.93551275	13.92845346	14.09835665	13.61224399	13.98336233	13.85470931	13.93373574	14.00987031	13.89370878
ANKRD29	13.43029593	13.32344258	13.60492058	10.90992881	9.580585309	13.55178371	11.53733402	12.67897131	12.15047348	11.00504935	13.84889954	13.09335565	12.72374974	10.48081049	12.29557772	12.922269	13.65284356	13.66723003	13.7661744	12.78980929
ANKRD30A	8.867416278	9.199842098	9.463414653	9.565572193	9.53448217	9.358105136	9.309513789	8.83821474	8.875868644	9.551357198	9.093922079	9.370937578	9.1976859	9.409635201	9.297042806	9.463260948	9.021538106	9.248521209	9.149388044	8.804668548
ANKRD30B	8.356030166	8.858501298	8.984758919	7.96762393	9.058086038	9.245571333	9.315658096	8.726587278	9.173350762	9.68553583	10.31413225	9.378694525	9.028880625	9.430010973	7.914588848	8.864321518	8.889904055	8.91651025	9.102586197	8.547399716
ANKRD31	11.64464624	10.98367646	9.594191241	8.65749495	10.83913168	10.07143412	10.28323884	11.08188787	11.75224809	9.799128791	10.03419381	9.868491719	10.93663825	10.5493389	9.481970953	9.506041491	10.97508235	11.28022907	11.29722236	10.8418361
ANKRD32	13.20142616	13.39927656	12.87609656	11.7339579	12.34819999	12.94745499	12.71718228	12.62393503	13.27789686	13.19041395	13.1448834	13.29825139	13.36364192	13.2826085	12.91267088	13.26655424	12.81287179	13.59493615	13.39561732	13.0013612
ANKRD33	10.15272955	11.0444543	9.546589176	12.42639166	11.04852252	9.976101298	9.20085735	9.174094884	9.177482637	9.353342594	8.872956178	11.15194591	9.77271399	9.346802921	11.3003284	10.05437151	9.381799303	10.36169561	10.33952092	9.781837493
ANKRD33B	9.423966276	10.22589599	9.318704194	14.27973679	12.01738263	11.54293973	9.241472491	10.72366094	10.63985748	8.880458141	9.442943496	9.059923818	9.169209201	9.807431594	13.50544369	8.992601203	8.941397003	9.486260414	11.93985072	9.545516133
ANKRD34A	12.42590155	13.42464243	13.11420538	13.98645046	13.06425752	13.1346294	13.57868318	12.73987505	13.04662183	13.34031253	14.13837198	13.74001353	13.99863818	12.63934169	13.51853635	12.67579147	13.47905103	13.01383093	13.68988485	13.24751272
ANKRD34B	10.12062843	10.0550637	10.49253242	10.62374651	9.891825455	11.23085009	9.586689904	10.96727108	11.01712554	9.921110213	11.00069307	9.717743761	10.03952171	9.504052653	10.91847297	9.818448297	9.919526218	10.9815625	9.423924293	9.606048995
ANKRD34C	9.634174721	10.36870113	9.46892152	12.55570712	10.52647271	10.48163107	9.885640639	9.450582863	9.980861436	10.52957969	9.540905132	9.420072547	9.761673918	9.504317604	10.17233954	10.09636232	9.674343335	10.57928023	9.964922609	9.60387101
ANKRD35	9.629425507	9.546066801	9.213057222	11.83963478	9.963974778	9.064155226	10.40809678	9.632604732	9.880624151	9.418986875	9.883211512	9.955569327	9.58097985	10.15035432	11.20615546	9.055713358	12.1090477	9.728435383	10.12900369	9.236610696
ANKRD36	12.2330347	13.12312266	12.59931514	10.20526962	13.0916715	13.484733	12.57857822	11.9570502	13.06559458	12.36062503	12.98429977	12.01689118	11.40544541	13.4419143	10.81831587	12.36156681	12.77546331	12.54556784	13.04535277	11.98850425
ANKRD37	13.67352245	13.65032345	13.5935741	12.35833707	13.7172159	13.4631782	13.9209243	13.85863125	13.78229959	14.08097201	13.8479006	13.75035077	13.95600818	13.8000015	13.08602736	13.81586781	13.77338431	13.95500686	13.66153132	13.75458068
ANKRD39	12.52922937	12.46905379	12.88390895	13.0932384	13.06328025	12.89922225	13.05524291	12.46803085	12.4885755	13.00392637	12.64743026	12.58585172	12.84600851	12.7913452	12.48593937	13.09230078	12.96930842	12.92991181	12.57722332	12.82230215
ANKRD40	14.03940089	13.78691248	14.06548443	13.54485624	14.11355651	13.88018519	14.06139796	14.16361017	13.80793363	14.10668083	14.02976917	14.01837877	14.12538313	13.68623686	14.07265024	14.03016862	14.10224781	14.13624159	13.7380491	14.0160361
ANKRD42	12.66222224	12.71143057	12.12215542	10.98875856	12.44994488	12.93151236	12.55401293	12.44746101	12.69077994	12.81381754	12.75211479	12.47338732	12.36374996	12.67099309	12.07542962	12.55533891	12.52282072	12.67802094	12.76941075	12.49431528
ANKRD44	12.75670538	13.44257689	13.59049834	11.78957183	13.31479235	13.05437037	13.57765879	13.36293062	13.57399871	13.66871936	11.42744968	13.33584661	12.76864164	13.94192152	10.26741203	13.82442077	10.00000127	13.61149381	13.9241913	13.10165815
ANKRD45	10.83348205	10.76760375	10.75851319	8.875706524	12.78348386	11.95996404	12.49765602	11.18884862	10.67331421	12.05371454	13.27083262	10.4976916	11.22331446	13.13230516	9.066601734	9.487758248	9.180729485	10.2232888	10.96577716	9.949656212
ANKRD46	13.91628158	14.00032283	13.90599579	13.59964446	13.93739572	14.04541027	14.10411119	13.92994964	13.91198042	14.17042436	14.05038112	13.98612562	14.1761583	14.08095862	13.69299164	14.1455645	13.9820641	14.02445787	13.9972467	14.03734676
ANKRD49	14.27182614	14.18693405	13.81723746	13.90067656	14.04940696	14.22541224	13.66798534	14.29647243	13.78143947	14.22191792	13.81401017	14.13723705	13.93756211	14.10612084	13.83110928	13.92784849	14.12049633	14.41606869	14.34061106	13.89401923
ANKRD50	13.95940356	13.47847367	13.58815128	11.90677323	13.8675765	13.89282051	13.45860516	13.65214398	13.96231664	13.66456474	13.86275962	12.92073775	13.8265631	13.60110998	13.44681739	13.58664115	13.75530206	13.89962119	13.95017771	13.79990617
ANKRD52	14.10828351	14.01086078	14.18456561	14.08201041	14.14544211	14.03365911	14.11910332	14.09159494	14.0148249	14.02505564	14.13821016	14.16360909	14.02861942	14.01535351	14.15922102	14.0727116	14.1421172	13.9613129	14.01553073	14.12224344
ANKRD53	12.28824063	12.61225656	12.58970708	12.92127496	12.5863685	12.87317438	12.8433568	12.41550336	12.54476364	12.33335127	11.97519967	12.73021805	12.17956369	12.9885847	12.48494333	12.72510619	12.45599022	12.44410625	12.2228748	12.25881632
ANKRD54	13.18139752	13.31568737	13.55388957	12.47909745	13.59957859	13.39435738	13.4993623	13.3467332	13.28147101	13.53434109	13.41608062	13.4755598	13.56258539	13.31462861	12.90432668	13.53601583	13.45845004	13.50255402	13.322333	13.57632734
ANKRD55	9.277267482	10.34617948	9.064229421	11.71061137	8.912456929	9.252586795	9.367993808	9.633768718	9.447486531	9.567032875	8.832599133	9.269165237	9.892382017	9.142510166	9.69050249	9.986901351	9.615929222	9.40092676	10.05408803	9.790476653
ANKRD6	13.12937251	11.63572468	13.06030126	11.24101823	10.95633994	10.63084282	11.18365486	13.34654042	13.68410516	11.41474262	12.60744677	11.7648243	12.86375675	11.02641152	12.26210158	10.9240583	11.23130883	13.39345551	11.10717088	13.32571992
ANKRD65	8.224412657	9.293545193	10.06684861	10.97491304	9.33849808	10.87288317	11.2744776	9.695309916	10.79100902	9.959429787	9.507983141	9.08234686	9.925831619	9.293240326	11.3330788	9.296640663	9.180310038	9.230358311	10.10693184	9.29319475
ANKRD66	8.283011943	8.782924903	8.904867113	9.737984854	8.769503705	8.518630126	9.864423716	9.254225505	8.257548007	9.106274516	8.779323006	8.577416737	8.613709667	8.794086799	8.726575062	8.807724544	8.678276286	9.03915879	8.385231801	8.455038508
ANKRD7	9.088268915	8.55606762	8.790628217	9.103174558	8.750835308	10.57898611	9.219572695	9.624754599	8.728125116	9.207358935	8.691930797	8.971418431	9.713345173	9.672527802	8.799201481	9.445900639	9.540555511	9.832229865	8.757110081	9.124065525
ANKS1A	13.70423987	13.77779636	13.87733984	13.67624975	13.88336372	13.94515161	13.95788552	13.81093516	13.81567687	13.74547002	13.79836375	13.7488809	13.70734325	13.81989464	13.72152186	13.90162161	13.8375692	13.80264141	13.77251358	13.77957129
ANKS1B	9.393974315	9.089179063	10.0360561	8.890540852	9.775243433	9.658225181	9.012310332	9.819647142	12.95943534	9.208378286	9.838494128	9.07122663	9.090735091	9.57335941	8.774896565	9.209692631	9.370108038	9.166356773	9.218284743	9.317777737
ANKS3	13.38883664	13.10730889	13.54645425	13.21302977	13.35581296	13.25442538	13.37288703	13.24702469	13.21160476	13.10189205	13.23692699	13.43661017	13.26014581	13.18356988	13.47739194	13.31918733	13.59997825	13.21074922	13.00056314	13.21033161
ANKS4B	14.1197296	13.95432091	14.23773544	14.02612855	13.82506922	14.13665801	14.29831521	14.1870685	11.9070571	14.28226875	14.25535805	14.28448161	13.41710685	14.24209813	14.08593467	14.31168946	14.24106326	14.20547159	13.92305603	14.23792228
ANKS6	13.55007779	13.66481353	13.83536181	13.55027105	13.83927565	13.92152242	13.78380914	13.76034637	13.6362394	13.78637171	13.65471484	13.76973198	13.68255918	13.92568819	13.20405196	13.82241806	13.675164	13.75614769	13.66988977	13.73373262
ANKUB1	9.730978643	9.25638961	8.288584071	9.464467302	8.89270006	8.664799498	9.640837434	9.193046891	9.024087312	8.682192239	9.111197669	8.163700941	8.805797564	8.792507994	8.706348384	8.691906286	9.031127436	8.693553273	8.634256716	9.073213833
ANKZF1	13.95933244	13.93957406	13.93332522	13.67651464	14.00099675	13.97451247	14.02255762	13.908214	14.00657953	13.95401593	13.86155112	13.97448269	13.80244999	14.036901	13.66809156	13.96247206	14.01801505	13.91402562	13.9586948	13.93593905
ANLN	13.36069942	13.59952325	13.11200478	12.86738323	13.19703756	13.66018605	13.46537763	13.05825367	13.48659125	13.52615934	13.20086169	13.58581235	13.59235963	13.35570313	13.04336762	13.53053852	13.43011828	13.51237751	13.71448504	13.31131365
ANO1	13.91708865	13.98514862	13.78082807	13.54895419	13.76356569	13.58871492	14.14966898	13.88290127	13.7738918	13.87558517	13.39214804	13.0211772	13.93164791	13.91983171	13.49573533	13.72119675	13.1144862	12.28836256	13.90593056	13.8018619
ANO10	13.62885492	13.79557707	13.24635547	12.98345887	13.61457244	13.89809233	13.75609433	13.6269373	13.44409715	13.83279811	13.52071527	13.74007133	13.76840408	13.59143116	13.16122628	13.67469334	13.60681003	13.80893983	13.32928949	13.63751766
ANO2	12.2060956	10.42294809	11.3497834	12.79907199	9.557343756	9.282170142	9.843367065	11.25456176	9.602215949	10.04842946	10.44977917	9.972603098	12.22391408	9.96354685	11.66132789	10.05391219	11.16034737	10.40157859	10.52809457	11.74875365
ANO3	8.298313581	9.083478956	8.315453332	8.793189424	11.12445885	10.16275677	9.024372057	9.040614748	9.266037689	8.777103469	9.630708707	9.877585241	10.14561248	11.46614537	8.698054069	9.016788737	11.65765096	9.657231995	8.589103934	8.279111164
ANO4	11.08323496	11.18194926	12.76995101	10.29874351	10.8787059	10.52276447	9.691458549	12.27804857	11.77104107	9.616430511	10.68168319	10.44600505	10.81323353	13.01773469	12.99191718	9.366497129	12.18990564	10.33836051	10.00649231	11.31331166
ANO5	12.32093201	8.818360189	13.72674384	8.921767801	8.892144747	9.515548995	9.119715099	8.648218878	12.05217102	9.236326215	10.40426736	13.40620263	9.026976444	13.677506	8.951139098	9.195694633	10.74558289	8.994573265	8.900104072	11.12832855
ANO6	14.15133581	14.16700755	14.04745089	13.96483859	14.12228834	14.21073374	14.09547426	14.14412758	14.19657681	14.16370997	14.1527964	14.11969849	14.16347432	14.10608383	14.09702009	14.12197579	14.16716338	11.21817992	14.22606516	14.10387064
ANO7	10.25201198	10.49273918	11.65969118	13.22422192	11.31162964	10.8630852	13.20196028	10.59922798	13.5694136	12.03470918	10.53067101	12.91697629	10.6058475	13.63000604	12.6192712	11.69697936	11.77337762	10.59254187	11.28293964	11.48131651
ANO8	12.89479175	12.57513169	13.3612846	13.13339466	13.49081672	13.35305603	13.25517054	12.44516676	12.9819723	13.17143899	12.98807957	13.37312729	12.66230848	12.64594529	12.95936964	13.15411241	13.30932835	12.94544261	13.03923045	13.01201303
ANO9	13.85260186	13.8596206	13.97081582	13.52066916	13.87830898	13.83395997	13.71901864	13.82388014	13.48445273	13.93458992	13.85220711	13.96584655	13.78048214	13.82080159	13.42429599	13.99423171	13.94248247	13.85069338	13.74658479	13.88341095
ANP32B	14.46902397	14.39919367	14.24347701	14.53831744	14.47072094	14.4903704	14.46419017	14.48979123	14.44108229	14.366719	14.40518579	14.33523258	14.41033146	14.27636518	14.49447172	14.36598713	14.49416214	14.43984634	14.31660729	14.4382489
ANP32D	10.58629063	11.650998	11.18113082	10.53096948	11.29188491	11.96942611	11.52892437	11.4930597	11.64418275	11.53235018	11.24805438	11.23247014	11.36555478	11.2471695	10.6989358	11.78883502	11.89578467	11.80827669	11.67000864	10.90241891
ANP32E	14.04178417	14.02544998	14.23082044	14.15937973	14.12219793	14.09806567	14.16562522	13.96406596	14.17744842	14.25608919	14.15503384	14.06451095	14.11721899	14.12007939	14.07162632	14.18554519	14.07661695	14.12801539	14.12951104	14.18078481
ANPEP	13.79044462	11.07405171	12.69838071	13.57049442	11.20944942	13.673637	12.48273	11.83466917	11.1076729	12.91201165	13.59376346	12.54712738	13.33341654	11.05320674	13.3992076	10.67020468	13.10658901	11.26746452	12.05543067	13.72364123
ANTXR1	10.60506554	9.995840804	13.84873006	12.51022704	10.94903589	10.80590993	10.08698754	10.053461	13.33405192	10.13725416	11.13425422	10.56705331	12.82328373	13.03237653	12.3969207	9.835863152	9.821114188	10.49142067	10.0926712	13.25447423
ANTXR2	13.49272956	13.6988206	13.79471647	9.942055852	13.91118541	13.90011042	13.81688988	13.60840451	13.20694435	13.52678305	13.83405314	13.64693085	13.75990432	13.96127044	13.22988893	13.26794586	13.8927177	13.60782421	14.02439641	13.52516456
ANXA1	13.13692546	13.44848647	12.98719053	12.14408394	13.54183032	13.51347508	13.15933403	13.41343054	13.20359354	12.98719452	13.53148757	13.45227027	13.69687182	13.23451031	13.0514702	13.00038734	13.45983467	13.50451884	13.47126566	13.13676258
ANXA10	9.692612541	10.00884087	10.08109566	8.479037312	12.59748525	11.12287059	13.78844671	10.25955081	10.01346028	9.59279644	13.27289635	10.65320695	11.10185583	13.52016894	9.166602761	9.457032445	9.505799756	10.96715961	13.01566166	9.559802057
ANXA11	13.9588509	13.99442463	14.01022358	13.78830766	14.03843797	13.98517962	14.04939956	13.9858795	13.91308481	13.97717872	14.03898042	14.02584331	13.91098221	13.97855191	13.84243758	13.98963811	13.94073476	13.94632846	14.00017833	13.97156126
ANXA13	13.9281309	13.45822331	13.77765892	12.66902841	13.11390961	12.22442646	13.84902518	12.89753851	11.803446	13.77391658	13.95440009	13.68722263	11.31633571	14.02556142	10.40327704	14.02824244	13.77980215	12.64936027	11.99652226	13.7150936
ANXA2	13.21100989	13.35917684	12.95125638	10.47700087	13.20617594	13.3146938	13.2860317	13.15519528	13.1983763	12.77595886	13.21739537	12.93052367	13.07264655	13.28854897	12.77456209	12.85091692	12.8841588	13.0645496	13.02214529	12.92297417
ANXA2R	11.48335176	12.28630049	11.96627614	10.4875652	12.5982677	12.67704241	12.59657335	11.58762541	12.33701301	12.91537098	12.10084028	11.94027904	12.72547076	13.041935	9.950725993	12.40457852	11.87547164	12.87748413	13.41830423	11.57879659
ANXA3	14.18899272	14.2565282	14.04649848	13.82680582	14.11703939	14.21245083	13.94041579	14.13904567	14.03845378	14.03145377	14.13940611	14.05036296	14.19572829	13.33562228	13.99941604	14.06709682	14.11098431	14.12635634	14.19502878	14.09602291
ANXA4	14.05564624	14.1672589	13.88221686	13.83646515	13.96456899	14.02656424	14.10565279	14.06673848	13.94942198	13.97221517	14.06559405	14.06614959	13.99152813	14.09170227	13.63645657	14.1052871	14.07299721	13.95539529	14.08697967	13.9704118
ANXA5	13.27173035	13.59171477	13.35220027	8.986270194	13.59646719	13.31482927	13.65511824	13.54239475	13.38303803	13.33547554	13.25377659	12.87569932	13.44156588	13.40675826	12.92020331	13.27003681	13.30113305	13.46042339	13.54235001	13.18707115
ANXA6	13.82061842	14.1231058	13.38223196	13.83536728	13.11939013	13.44432617	13.5999154	13.99992001	13.4758551	13.83146748	13.7582603	13.92852763	13.944076	12.83115162	13.84351795	13.95638729	13.78786126	13.76010611	13.54261724	13.78863309
ANXA7	14.00761671	14.12246168	13.98408439	13.62556558	14.02244124	14.07427807	14.16543809	14.01381184	14.10141009	14.07025096	14.01543785	14.04186669	14.01174559	14.12634192	13.77876008	14.04610634	14.03660325	14.06587349	14.19863581	13.97511933
ANXA9	13.87992275	13.90065898	13.83569106	13.70448817	13.50626622	13.66155658	13.63963578	13.87126629	13.28568795	13.84078627	13.85691976	13.5959175	13.74355041	12.8061483	13.76716925	13.74214098	13.91599892	13.65655726	13.29019472	13.82080231
AOAH	13.04714676	12.88687955	13.11437603	13.50058504	10.77618966	13.14627998	12.11316438	13.14666477	10.92269315	13.08993212	13.10586708	13.32158413	12.71890381	9.020270471	12.87726904	13.3115336	13.35142454	12.88209774	10.14222404	13.03917301
AOC2	13.23331883	12.94273751	13.24761942	12.55422847	13.54806009	12.84623605	12.52545871	13.03376639	13.2249351	12.2024246	13.67435871	13.01164186	12.50577381	13.15630311	12.31328965	12.05619645	13.04106202	12.5959207	12.72829714	12.93578906
AOC3	13.03267997	12.25689851	13.01182809	13.30105013	13.22450579	11.93980276	12.00548723	12.98212222	13.0682682	11.91467314	13.77866358	12.63813376	12.27024316	13.09878966	13.02124364	11.27519198	11.92369667	12.02623573	12.9785689	12.67756191
AOX1	12.12259387	12.92315274	12.12806941	11.13237824	10.61941417	11.98985631	10.58275218	11.21557563	10.69555233	11.41129823	11.88644961	12.76202355	12.97691579	12.09810737	10.80441061	12.78559609	11.67848291	11.99967811	13.02928669	11.46197738
AP1AR	13.30084442	13.39942301	12.99014792	12.20387957	13.32814222	13.38085333	13.12042177	12.84515883	13.28524955	13.0866436	13.07668605	13.09389154	13.1321986	13.24241391	12.11809857	13.13682187	13.30372808	13.17497189	13.32581654	13.05103168
AP1B1	13.85661709	13.97325607	14.00156471	13.32375585	13.93076395	13.93407399	14.01246236	13.90891767	13.92902051	14.04827895	13.96305195	13.99109945	13.99129828	13.89686952	13.74288016	14.02550792	13.94325858	13.90125365	14.04399862	13.98526153
AP1G1	13.74463015	13.9908365	13.60385333	12.26237475	13.60277412	13.87362748	13.79852885	13.83780343	13.92816714	13.68129101	13.66544179	13.61825908	13.49575759	13.86305432	13.56331907	13.71317009	13.67500328	13.66510383	13.66483977	13.45586489
AP1G2	14.05778051	13.98911733	14.15794066	14.03682826	14.06590368	13.99260965	14.06908353	14.01358312	13.96012258	13.94570641	14.07093359	14.11406175	13.93276697	14.06194916	13.95187033	14.08027321	14.04351457	13.90696408	13.94926159	14.07416917
AP1M1	13.81166641	14.03004134	13.93263443	13.42482165	13.77198664	14.02161515	13.89916491	13.86679733	14.01176475	13.91612563	13.83659965	13.96217542	13.96849169	13.98297923	13.80272783	13.97492686	13.816746	13.84167383	14.16735148	13.87198267
AP1M2	13.39952928	13.57741702	13.577141	13.61683723	13.52667011	13.62711006	13.62943017	13.37567443	13.39782389	13.46174369	13.38089045	13.45453709	13.32280491	13.6098049	13.54032097	13.60506413	13.52297096	13.319459	13.68198301	13.40162682
AP1S1	14.42006987	14.35842554	14.69081128	14.64197244	14.46829372	14.39126284	14.50809251	14.38890474	14.24879589	14.54056628	14.49223474	14.55441755	14.47984054	14.60397677	14.39337935	14.49223474	14.35742281	14.37103761	14.57863198	14.51421797
AP1S2	8.969763379	9.833115983	8.13442632	7.79224803	8.80459202	10.19340802	9.615542063	9.372346869	9.283088353	8.005891839	8.922407422	9.489370136	9.586482398	9.393543683	8.105035471	9.178131277	8.932144433	9.987196326	9.283749836	8.333687808
AP1S3	13.88471475	14.10151837	13.70856493	13.94334409	14.11343157	14.14063797	13.95545287	14.07131044	14.00728641	13.96623546	14.06474306	13.87673699	14.14236379	13.99307695	13.85943776	13.80668697	13.99713955	14.16662509	14.15849118	13.9484104
AP2A1	13.8921541	13.86386107	13.97782926	13.40332345	13.9618089	13.9169921	13.83747787	13.75587132	13.7715332	13.99640651	13.85395173	13.94305727	13.97667726	13.83075602	13.70785832	13.88045929	13.88930784	13.85771103	13.97409089	13.98004358
AP2A2	13.65479379	13.87724599	13.90567926	13.57553521	13.97365762	14.02908976	13.73749533	13.76552927	13.93770548	13.65511046	13.63040782	13.89291879	13.62393917	14.10639308	13.90623875	13.86387388	13.84297551	13.74072777	13.91765566	13.67499703
AP2B1	12.50710908	13.41567508	12.92340811	11.45850787	13.08427503	13.49455361	13.22551893	12.85546464	13.33450043	13.51271577	13.19298001	13.00423102	13.33777593	13.13224178	11.80812911	12.59169416	13.17136441	13.40700689	13.49364746	12.68081721
AP2M1	14.10461239	14.09237419	14.27231708	14.26967562	14.14142121	14.06115249	14.21912887	14.10673718	14.057119	14.17258115	14.17653988	14.21843612	14.12948356	14.17465901	14.11614006	14.22513106	14.11413857	13.97835136	14.09477101	14.14260336
AP3B1	13.76123261	14.0127082	13.35651696	13.38595912	13.77697543	13.89848288	13.82755052	13.87920706	13.88854758	13.91581573	13.88592415	13.82264931	13.91451661	13.87039265	13.6654868	13.91606705	13.79161181	13.99922444	13.8866914	13.82319812
AP3D1	14.05022204	14.09181021	14.12916425	14.0052184	14.13073518	14.05843173	14.16455603	14.12924885	14.05108901	14.12905942	14.1026841	14.09033886	14.15078052	14.05751368	14.00810984	14.11017127	14.13382169	14.05562652	14.06526616	14.09594209
AP3M1	13.71186694	14.03960254	13.61297182	13.14635182	13.79239738	13.93600463	13.82030504	13.82584002	13.98868407	13.92613379	13.84548859	13.79921828	13.87275752	13.93352216	13.59605873	13.84957051	13.740213	13.99434702	14.02853943	13.76660166
AP3M2	13.9693224	14.03388423	14.11968635	13.7302171	13.99817246	14.15307996	14.13382516	14.00248108	14.1453039	14.12462806	14.04258567	14.11639802	14.0716477	14.19272132	13.53705167	14.03526072	13.98123527	14.01753235	14.18638457	14.01760271
AP3S1	11.6994117	12.49994519	11.56714047	10.28548901	12.27888254	12.28509765	12.20412903	11.69329117	12.46127148	11.49140474	11.88818111	11.74758132	11.93434228	12.49661262	10.5288987	12.05217924	11.88824975	12.44015806	12.93905163	11.57464092
AP3S2	14.25458361	14.26957976	14.15858508	14.24361089	14.27995398	14.27879685	14.32254926	14.32634158	14.29618547	14.21639334	14.30944121	14.24739518	14.26354768	14.221323	14.31438254	14.23490738	14.26366213	14.30104283	14.25642842	14.27866562
AP4B1	14.07194012	14.16506129	14.24135997	13.76831469	14.17736339	14.16779916	14.25425695	14.17567405	14.10581894	14.1906768	14.26121776	14.29274388	14.28432734	14.26946665	14.12942589	14.2802672	14.08462121	14.16623875	14.13710866	14.18295606
AP4B1-AS1	13.95297466	14.0950032	13.72861455	12.55577868	13.81635396	13.941584	14.04395925	14.05785231	13.22813028	13.90377963	14.09775475	14.10705152	14.09084762	13.49584827	14.07264458	14.05215848	13.97259137	14.05639282	13.84534914	13.93357682
AP4E1	13.53945423	13.68443484	13.43754975	12.00466066	13.66034122	13.75819617	13.63689521	13.3126027	13.62687077	13.82640753	13.44310576	13.71819723	13.66407658	13.77955923	13.31236436	13.33893154	13.50047385	13.90530562	13.6313086	13.49486093
AP4M1	13.40235426	13.42672626	13.72068646	13.69245813	13.71829316	13.64196048	13.59940697	13.47216453	13.78680434	13.51467722	13.51913219	13.82891987	13.66165916	13.62415477	13.64744705	13.81219774	13.67610578	13.55536403	13.54714176	13.62081068
AP4S1	11.29619227	11.69038614	11.04875549	11.063939	10.59813641	11.54212428	10.96120663	10.78052833	11.13849957	10.58682978	10.4385999	10.80000092	10.03520817	11.78595396	9.550326417	10.33302181	11.06648178	10.77080917	10.88707523	10.63787776
AP5B1	12.97723187	13.06217523	13.0995137	12.09797264	13.52170697	13.57826248	13.03192867	12.89184797	13.1279364	13.52666753	13.14340293	13.12695756	13.23363525	12.95304282	12.37594352	13.22492464	13.0282529	13.33847328	13.41858937	13.1862813
AP5M1	14.12585066	14.12643374	14.06531149	14.13082245	13.98486299	14.03491044	14.03268111	14.0764371	14.00205048	14.21663151	14.1409339	14.09075472	14.03199919	14.0552333	13.96600304	14.09117893	14.08042707	14.13920831	14.00385097	14.13660384
AP5S1	13.08053963	13.15836867	13.47851519	13.31516409	13.4447239	13.71450686	13.70284132	13.61160652	13.4085705	13.57742094	13.2769712	13.58202488	13.29118147	13.57835429	13.05210854	13.78883456	13.3803404	13.33377399	13.53765164	13.38403986
AP5Z1	13.66104703	13.34382851	13.51556174	13.10297693	13.72666013	13.74646758	13.47942948	13.36402705	13.39901436	13.67411948	13.15591736	13.78361972	13.73758513	12.81855737	13.21924642	13.64771888	13.77196292	13.78719971	13.48102419	13.54835378
APAF1	13.71430502	13.84657037	13.50465257	12.8020554	13.53683772	13.86993448	13.71620236	13.78807399	13.5984341	13.93779685	13.60131079	13.906883	13.69555827	13.50855288	13.11246174	13.81003051	13.55482711	13.92937695	13.79266384	13.66005184
APBA1	11.74549957	11.61577862	10.87191164	11.8526647	13.36051922	11.54102211	13.13009425	12.0447183	12.11837317	12.84961219	11.77315175	12.25520343	11.95903432	13.5812376	10.65650975	12.87720461	11.73629108	12.67406661	12.16865091	11.38638459
APBA2	11.67064273	10.50779721	13.58078309	12.73767426	10.90849933	10.58300636	10.67247165	11.42611257	13.32268662	10.48812217	11.53741142	11.03515102	11.11083862	10.70083694	12.44841785	10.80317385	10.311914	11.49451847	13.34707904	11.08808557
APBA3	13.20298291	13.04342015	13.27554627	12.88963569	13.222171	13.36378593	13.24294038	13.08044305	13.06082286	13.47970269	12.97434958	13.1399022	13.61878861	13.32158683	12.86851751	13.37508913	13.24510629	13.23656576	13.37663213	13.24038897
APBB1	12.65311079	11.16895774	12.92505066	13.16769137	10.70513791	13.65889461	11.84724702	13.65691144	13.04994327	12.58033229	12.47686416	13.72852873	13.55168001	12.0137791	13.14092853	12.38361559	11.1745252	12.95247299	12.7335566	13.36931127
APBB1IP	8.798207147	8.409639036	8.9343977	9.823907253	9.362931545	8.491856622	8.771016542	8.249518211	8.59240477	8.872449655	11.79437552	11.53662078	9.180000848	8.478503665	9.387640186	9.213518369	8.37750905	8.878232727	8.876453513	9.638594967
APBB2	13.83596363	14.03448416	13.70630703	13.41195812	13.79266402	13.94660388	13.87755872	13.94648276	13.77209598	13.85240519	13.93006938	13.63380721	13.80577155	13.67724217	13.74045142	13.83398619	13.72002574	13.77707739	13.6424276	13.87979856
APBB3	13.48087106	13.26427637	13.72790788	12.47327419	13.7997633	13.30675192	13.191194	13.16608579	13.29676201	13.06779338	13.3493977	13.4481597	12.77372199	13.24999486	11.90778288	12.99548707	13.3274945	13.27716668	13.20273447	13.32323181
APC	13.89177193	13.97833034	13.8098555	12.6940601	13.93403687	13.71736861	13.65243602	13.64384596	13.97232781	13.8853868	13.92241661	13.82186877	13.83264237	14.02193402	13.52047831	13.65464423	13.6001981	13.98670074	13.94734799	13.75887775
APC2	10.77222202	10.79227294	11.19780938	11.89575828	12.58771643	11.89951125	11.47345666	10.19765863	10.64255298	11.04924775	10.1465097	10.92808265	10.6412967	11.8447394	12.22557589	10.76805998	11.21115963	10.57727411	11.59275406	10.39875931
APCDD1	13.49667924	13.34882924	13.60645571	13.14991626	9.384098035	13.15889564	11.9409027	13.8323235	13.70606851	13.42084739	13.9925927	13.09240853	13.88110751	10.13230226	13.96778123	13.8936825	14.00285856	12.30750129	9.285930628	13.42140515
APCDD1L	10.29272966	11.52080071	11.28096381	12.56720808	9.877019713	11.4410116	11.56012234	10.78087542	11.98463971	10.24857713	10.25670252	10.21314824	10.44054807	10.72921499	11.19271354	11.04134981	10.29570829	10.74259663	10.25963248	10.21518751
APCS	8.429290669	8.648618669	8.040834037	9.72889249	9.152375733	8.71128021	8.851848689	8.600103464	8.569695022	9.104635632	8.67713901	8.915169708	7.921218581	8.630521785	9.104644916	8.802710942	8.272194644	9.014012428	8.543267322	8.420615142
APEH	13.62644382	13.95904277	13.85098035	13.48300941	13.87501182	13.9546931	13.93947207	13.82970888	13.86954517	13.91212495	13.74808728	13.89768771	13.83462866	13.84895141	13.54748209	13.86834425	13.8623877	13.79276585	13.80998062	13.75923381
APEX1	13.98850517	13.88504082	13.95191736	13.85239182	14.00042189	13.96964793	14.04212735	14.00995929	13.89845738	13.92947544	13.90939157	14.00529802	13.83984181	13.89117538	13.81321475	14.00454794	13.96763922	13.86360273	13.72572705	13.93524248
APEX2	13.96879422	13.89745804	14.04887086	13.40274681	13.9178128	13.95584999	13.94742291	13.99875143	13.77893582	14.0640134	14.1075645	14.07022568	14.12265272	13.73479421	14.01300683	14.05369458	14.03109293	14.05672455	13.97077787	14.04890676
APH1A	13.84183592	14.04779994	13.96177021	13.84227788	13.93249631	14.08415619	13.97665205	13.91448661	14.09911169	14.05554568	13.95262106	13.98581048	14.0154389	14.13795026	13.85121987	14.10584799	13.86891489	13.88973082	14.17109741	13.91009532
APH1B	14.2411252	13.06479662	13.12406941	11.49679983	13.97318757	13.58239816	13.96714419	14.01127846	13.86320895	13.78380641	13.15649077	14.10047086	13.61957993	13.95089578	12.83267331	13.79533378	11.87215306	13.91216438	14.0016716	13.76756031
API5	12.06537213	12.47402102	11.90467541	10.75239189	12.27371131	12.72792542	12.85453772	11.68362098	12.2768685	12.40747646	11.90118969	12.16851519	11.91232054	12.91822674	10.81221883	12.4327806	12.01777994	12.57683528	12.41680458	11.84806043
APIP	13.44143805	13.30205487	13.54343402	12.51231393	13.88490879	13.32433364	13.51783463	13.34558607	13.28831806	13.49907525	13.28800064	13.42131474	13.42433313	13.41849354	12.46683641	13.35036222	13.38439707	13.68186949	13.52954303	13.27193598
APITD1-CORT	13.0360781	13.46242797	13.48091193	12.29264037	13.22883082	13.33836996	13.46091542	13.40964909	13.76881202	13.37481212	13.42215942	13.29618618	13.48371955	13.70175997	12.49610975	13.4654538	13.18698013	13.26012439	13.58132267	13.47592554
APLF	12.7595507	13.69523578	13.24539182	12.89542575	12.08465962	13.87389664	13.01347056	13.48590755	13.60609797	12.76297124	13.29700114	13.55296584	13.49887429	13.4649918	11.65707024	13.52836227	12.58636385	13.24218098	13.62470928	12.84255698
APLNR	10.284909	10.13418207	10.57638489	12.10621255	10.42636734	10.54985607	10.18192235	10.48586811	9.758133442	10.8587492	10.33062619	10.71194083	10.08838105	10.57112164	11.66720664	10.15275628	10.54731605	10.35464364	10.76430008	10.06627965
APLP1	11.37299751	10.63484252	9.943791588	12.11081998	11.22997852	10.08410972	10.45308866	9.52532801	10.30601684	10.7140044	10.15766468	9.638532215	10.35837016	10.47899266	12.81118063	10.22648947	10.12496692	9.736269591	11.81713692	10.92924476
APLP2	13.77810882	14.0265812	13.79268717	13.49410013	13.82549584	14.01453799	13.87431807	13.87466547	13.95972951	13.93248775	13.83107846	13.86207911	13.89316687	14.0010533	13.63654932	13.91898611	13.7867576	13.85007281	14.02297769	13.79303418
APMAP	13.77586525	14.02134073	13.85225415	13.73857341	13.88816372	14.0776538	13.97215654	13.90918922	14.03604847	14.02666415	13.86829746	14.02300483	14.03436474	14.1392193	13.67083793	13.8919673	13.95608641	13.83823871	14.13300405	13.82126121
APOA1	10.08358741	9.973702737	9.950520455	12.82088598	11.78492745	10.79247348	10.59530435	10.56636981	12.46634479	12.36866903	10.70518811	10.19969531	10.46286204	10.62491501	11.6632115	11.01213624	9.81875719	11.17465759	9.392360397	10.48738591
APOA1BP	13.82692213	13.88264125	13.88400835	13.34995761	13.86872964	14.01340015	13.91377843	13.949259	13.9882102	13.94311746	13.91558833	13.82219181	13.8929722	13.88319485	13.89307109	14.04208409	13.90057317	13.97117972	13.98362945	13.80410501
APOA2	10.7865808	10.82090074	10.74198372	14.07644183	9.924070186	10.33820028	13.51039331	9.190177425	9.433237678	13.50390262	9.643598543	10.93003327	9.085693748	10.01322296	13.85916339	11.47051362	10.8413397	10.09684063	12.36914974	9.627620734
APOA4	8.902670662	8.663436594	8.899839297	11.7392162	9.723161925	9.29557821	9.117349799	8.768886075	8.870070709	9.161251963	8.980904718	10.04667414	8.983923054	8.839876185	10.64336547	9.031471256	9.177920585	9.43366259	8.998723776	8.89238831
APOA5	9.796898472	9.254327574	10.08304776	12.86211957	11.48152486	10.70305468	10.0706746	9.466888306	10.09786103	10.17892009	9.682650747	9.847691866	9.981650416	9.90736538	11.18475116	9.924220998	9.998447703	10.32015495	9.551605051	10.04219321
APOB	10.92782203	8.797511061	8.742684819	10.21935851	8.999595194	9.563916092	9.358594066	9.651818661	8.892413563	9.01633839	9.849954227	10.21723749	8.749741465	8.885635026	9.386979323	9.326100184	9.623761147	9.683383439	9.046489488	10.29371223
APOBEC1	12.23719508	12.42206983	10.39455804	11.57326082	11.92520649	10.82890011	12.31424746	12.84372046	9.971904859	12.54394752	11.41513595	12.52951677	11.82395906	10.58230692	10.93713816	12.34086718	11.43414436	11.69251419	10.74450684	11.61901224
APOBEC2	12.04297758	12.59248769	12.69497264	11.2491969	12.97857443	12.43760773	13.07520815	13.11971494	12.97076259	12.35484863	12.74180863	12.41864801	11.80134494	12.66784299	10.9749788	12.90189962	13.01395319	12.4865062	12.43508991	12.57292749
APOBEC3A_B	12.52467825	12.19014902	11.94002788	13.30903697	12.64290841	12.15795358	11.95521532	12.65307196	12.43510684	12.0489418	12.62627669	12.49822002	12.87855096	11.72315723	13.77151278	12.41540561	12.88061011	12.3979777	12.908656	12.31997786
APOBEC3C	12.54744565	13.32950729	11.3354287	11.41707158	10.19950325	10.60560244	11.82696282	13.06791895	13.23351484	12.27161897	11.93545184	10.81110454	13.01528562	9.354782375	12.96357681	10.08876863	13.2485524	11.89062734	12.99379718	11.88137625
APOBEC3D	13.4470746	13.13830435	12.92077674	13.59091274	13.38071677	12.47623378	11.74565351	13.73674607	13.71808618	13.20632602	13.3684637	12.89923871	13.52138992	11.96240561	13.78628917	11.45825474	12.74292064	12.52915406	14.10215927	13.03499973
APOBEC3F	12.63005887	13.28946132	13.11189703	12.55468855	10.37343847	11.9506218	11.39955735	13.31288564	13.35573549	12.18871458	12.59892029	11.66714546	13.18363133	11.45932627	13.09268566	11.30500186	13.05547739	12.62156879	13.07838615	12.41605717
APOBEC3G	12.95017385	13.24739518	11.41239257	12.44734792	10.2141323	10.67578798	9.317460632	13.95687579	14.1328153	10.04108949	12.90295135	10.93117376	14.07974293	9.890518696	13.9088549	9.080830362	9.664010209	12.60473315	13.69583648	11.97128842
APOBEC3H	8.935133227	10.09062515	10.72525936	13.52630438	10.00496799	8.62558351	8.860778983	9.446701711	11.78503082	8.99945342	10.17400634	8.924399534	10.24942415	8.678698271	13.48613488	8.789499584	11.41800973	9.518997093	10.63495372	9.638864871
APOBR	12.2188377	10.57019363	13.74617723	13.14493933	12.39619178	12.00420662	12.18093742	11.9368383	10.90960652	12.84267312	11.84431745	13.56122767	10.6940103	9.68757481	13.38156068	13.06853099	13.84516386	13.13487908	9.349589342	11.99656329
APOC1	12.70616732	12.46111302	12.63618425	13.95809683	12.22103814	13.25681862	12.80854692	12.94359813	13.38285193	12.905323	11.94242976	12.76626132	13.01893572	13.14827242	14.09716348	13.18965103	13.20129346	12.18046433	13.78234823	11.39236098
APOC3	8.816242137	8.783269799	9.126618541	12.19375071	9.678325698	9.288333102	9.429514396	8.759798375	8.908465643	9.538055114	8.865198777	8.780288173	9.16008845	9.124436024	10.77626145	9.342936562	9.312342352	9.260620943	8.992222858	9.517624733
APOC4-APOC2	11.50798144	11.60195091	12.46727368	13.52107627	11.69286974	11.49090628	11.48591631	11.25445568	11.5692095	10.97480416	10.43500032	11.53036863	10.56638038	10.87108835	13.74523009	12.24462172	11.7338629	10.75143862	11.32433096	11.38752695
APOD	10.93080546	9.544339634	10.76679592	13.67118755	12.77092623	10.89726514	12.32683988	13.14449172	9.653571159	12.64422688	12.03991712	12.23211565	11.6192159	11.19847641	12.24746241	12.02867208	13.47891975	12.93357842	11.54986226	10.80088326
APOE	13.65237633	11.5272543	12.35172113	11.02673149	11.46425933	11.59258755	11.60804439	11.49124981	12.16471024	12.00496678	11.31022769	10.99406599	12.5866241	11.95231764	12.40151133	11.27954318	13.56861294	12.25759129	12.66908873	12.7440441
APOF	10.21340556	10.78147229	10.25960135	12.49563359	11.58324532	10.85958658	10.32610704	10.82993035	10.97896307	11.09342688	10.37784001	10.89691693	10.8441746	10.95858827	11.78272158	11.38291788	11.02978622	11.04169054	10.85513977	11.00804378
APOH	9.132235166	9.50938588	11.21581324	10.80782882	9.43688278	9.010420807	9.623121813	9.49140037	9.147178399	9.575113752	10.07856668	9.317403976	8.975884526	9.668902045	9.628483214	10.40113394	11.68690208	10.07220845	11.91742204	9.69405626
APOL1	13.87737629	13.75887409	13.79006009	12.24484146	13.47340029	13.49076386	11.70964136	13.80804478	12.57670719	13.56455027	13.36182541	13.08531142	13.87694693	12.92251601	13.70802514	12.83669837	14.02075946	13.85619046	13.93676536	13.70369957
APOL2	13.76659134	13.91947004	13.8647748	12.47893561	13.8525102	13.75696651	13.69081229	13.89048507	13.75199361	13.80573835	13.9505901	13.84420187	13.9562958	13.6871816	13.80899545	13.73799628	13.93103094	13.84073837	13.95220874	13.77702601
APOL3	11.77650415	12.15706493	12.8821545	11.60622121	10.90508527	10.86993994	9.853810211	12.5819643	9.800024186	11.20785054	12.04277329	11.13319785	13.08804101	10.75815645	11.9144034	10.34120287	11.07701006	12.17634365	12.27225222	11.28714946
APOL4	11.73391468	10.57128468	13.66906888	12.81382442	10.43191737	10.68000183	13.00708356	11.48981823	10.54119047	12.87310882	12.44440783	12.60046862	10.6047265	10.94280703	11.91057071	12.20406844	12.01292984	10.28700405	10.29788445	11.42032427
APOL5	9.339597533	10.81066249	9.870103539	12.41961053	10.19917849	9.757041807	11.40608837	9.62660371	10.18753935	9.355297594	10.80379412	8.909917088	9.043363168	10.61095442	10.55441276	9.854382349	9.77960298	8.992078669	9.833412361	8.833685396
APOL6	14.06426633	14.11075903	14.18176377	13.68634605	14.09034837	14.06645112	14.02820124	14.08115502	13.89099108	14.14439945	14.14229102	14.13369745	14.19365015	13.91026427	14.06629894	14.11395958	14.10149633	14.10401149	14.02437658	14.06732704
APOLD1	12.2510147	12.96659605	12.03102118	9.377312265	12.41855458	12.09531212	12.53755294	12.99512421	11.94009812	13.59554948	11.1962137	11.6181366	12.3522759	11.96252587	10.83641496	12.76451633	12.33823063	12.19799362	12.2714734	12.24834798
APOM	12.98150189	13.07615152	13.17912481	13.14834221	13.09139182	13.07931289	13.51019615	13.25527968	12.93390696	13.11209327	12.86987081	13.01734503	12.85011356	12.86702384	13.04912461	13.40412205	13.0905239	13.28687317	12.74672733	13.11557057
APOO	10.88002974	11.53784371	11.35560489	10.66876034	12.25483627	11.81400927	11.81286973	11.47628787	11.91060512	11.30432908	11.04517093	11.40200687	11.11563657	11.41480367	10.39763693	11.61896516	11.50106107	11.72868304	11.54254126	11.16192609
APOOL	12.72446372	13.03529591	12.51574796	11.97240918	12.72107891	13.28021223	12.88112897	12.57341549	13.11143797	12.81878291	12.75534574	12.88814844	12.77703603	12.96601539	12.35529849	13.06986548	12.8608045	13.124042	13.08220144	12.66885425
APOPT1	12.91383155	13.1289431	12.73697713	11.83316001	13.22698666	13.1859917	12.84506573	12.93685996	12.80919428	13.41708251	12.92536567	12.83609591	13.16967292	12.99495671	12.49875071	12.80022087	12.86062567	13.26110874	13.43216436	12.86049579
APP	13.7881165	13.92949326	13.79076344	13.31981623	13.66184311	13.94338309	14.05607499	13.82203741	13.98491637	13.8841927	13.89362639	13.77139598	13.81446679	13.96621991	13.5388291	13.97410857	13.71863676	13.76018188	13.96714388	13.70177421
APPBP2	14.04706899	14.10508844	13.98310942	13.89368262	14.05458202	14.03410027	13.92422543	14.09488406	14.09231998	14.11579394	14.05489059	14.02787857	14.04738145	14.11415686	13.89808966	13.9892338	13.97969787	14.11435862	14.05216046	14.00309103
APPL1	12.49534857	13.39772964	12.59720745	11.82491519	13.03516412	13.4941871	13.27777674	12.69296358	13.53485539	13.14951137	12.72204831	12.68940471	12.91851002	13.40867972	11.93798101	12.99707625	12.09938384	13.00673195	13.09135618	12.76675709
APPL2	13.97293452	14.0287781	13.86121753	13.64418506	13.96944692	14.04553919	13.89740243	13.90924716	13.86386407	13.85950524	13.93039136	13.9116285	13.69743532	13.89502336	13.69921802	13.81268305	13.95834341	13.86216264	13.76657174	13.89951348
APRT	13.68343216	13.91145448	13.94657768	13.80464909	14.08665448	14.00577942	13.96223168	13.99175455	13.95673751	13.87003965	13.87716143	13.95317126	13.89747875	13.94263374	14.01231327	13.93742282	14.06308192	13.85503477	13.87756472	13.91950356
APTX	14.03723051	14.04332954	13.89471676	14.06315838	13.99409889	14.02423403	13.97490582	14.01394497	14.02182413	13.95834122	14.02527171	13.96861132	13.84750211	13.95202448	13.88087897	13.95292525	13.96642217	14.01288649	13.91756008	13.94435047
AQP1	11.62071905	9.930372911	12.46836065	12.7617356	11.47168797	11.37370938	12.88118382	12.42574639	11.48562159	12.73742609	12.11909139	12.33817426	12.00363295	11.45823775	12.96136254	13.42074652	12.99212416	12.53249977	11.90569836	13.4355849
AQP10	8.759962737	8.73844024	9.876896656	13.34236043	9.544368363	9.424551473	8.653729948	8.769880473	9.152929504	8.220885954	8.954940026	8.737574957	8.241447485	8.539653312	12.80563577	8.22337858	9.45664897	8.873400437	8.688513712	8.49284487
AQP11	13.52295607	13.48214641	13.36315293	12.6178271	13.53267058	13.60226484	13.60426806	13.28097341	13.20593101	13.27720527	13.2986209	13.36716966	13.28936962	13.42289542	12.12762715	13.62770054	13.50119241	13.49016054	13.37134986	13.56871299
AQP12A	8.785349156	10.08221835	9.013383203	13.08613143	9.24309842	10.04848002	10.04608616	9.358104269	9.616376714	11.40714925	8.744118331	8.917257248	8.814017313	9.771105567	12.65223015	9.115838391	8.944768149	9.172447804	9.960375365	9.350720663
AQP2	9.881834604	10.55598873	12.08880143	12.86925858	9.948120322	10.37672891	13.0688548	13.79642313	9.862673666	13.62308985	10.40322123	10.72923196	12.09372101	10.02406856	13.22522729	11.64545434	11.80199296	12.68064274	9.870029339	10.51767937
AQP3	12.86225913	13.96173175	13.25899711	14.12380964	14.29288991	13.267304	13.58548515	14.29035833	14.24342549	14.06390863	14.27158461	14.17412689	13.13866997	14.02082703	14.28096577	14.07042447	14.18592626	13.51386269	13.49236021	13.95828946
AQP4	9.256887192	9.399499084	8.49962782	9.764482674	8.782660931	9.351788705	10.20822304	8.732660078	8.624176124	9.771046525	8.302996017	8.492504898	9.159407855	10.08655679	8.873612449	8.941535772	8.876375228	8.760825879	8.830468295	9.003440195
AQP4-AS1	8.393679099	8.18104463	8.735718968	8.403347216	8.304840116	8.364401081	8.691192573	8.514876152	8.459875955	8.887657625	8.455770461	8.534961682	8.939904245	8.437696042	7.967061685	8.397057467	8.958979731	8.41813477	8.94431188	8.400051425
AQP5	11.32288316	12.41291451	13.66853413	13.70495307	12.76822515	12.58240066	14.13190987	13.15305174	12.81800948	14.17752974	12.85260871	11.87030732	13.01767192	13.39725729	13.31753454	13.92838347	12.5299131	13.46780444	12.96309246	13.14640551
AQP6	12.02774289	12.2925293	12.3020203	13.55806807	12.36785009	11.54170029	12.52916375	11.91166548	12.08168383	13.02230777	11.50055939	11.43605763	10.4136304	11.51599055	13.37981198	11.25150203	12.51773777	11.93858144	11.59710892	11.85663446
AQP7	12.56349469	10.96757557	12.76678799	12.74426092	11.72322548	11.45174998	12.04611798	12.05220786	11.36395642	12.26939106	12.85341518	13.12099722	9.940535048	10.92920363	12.33046133	12.96078772	13.38972981	11.59099826	11.37432633	12.46794345
AQP8	11.56916302	10.70142765	13.39160735	13.79425132	12.25720135	11.17482189	11.93252027	11.89194531	9.709912398	12.63722187	11.3676335	13.31827859	10.53264902	10.92133696	13.30277049	11.81742372	11.58911346	10.97627327	10.66684391	12.20363589
AQP9	9.896374011	10.44353135	9.161819627	10.76558801	9.937825295	11.44597842	9.160229248	9.575189889	11.00719922	9.371528209	10.06881541	8.935645906	10.56689901	9.153005229	9.895729058	8.727586573	11.7180253	11.39110571	10.10722297	9.797189481
AQPEP	10.17522288	10.31374892	9.629449261	8.921364511	10.19922003	9.26766697	9.913110254	9.939319571	11.02603423	8.94494561	10.48589342	9.742093123	10.06476826	9.655607706	8.562508912	9.60032675	9.220103726	10.52963863	10.76741564	9.603218073
AQR	13.56674338	13.705641	13.48011011	13.06149529	13.62743125	13.67813887	13.67867813	13.35869486	13.66291618	13.71586835	13.51523165	13.53935011	13.59805594	13.72548781	13.46416978	13.43477631	13.51774471	13.71097454	13.59020149	13.5431162
AR	8.871467965	9.475813625	13.07487478	10.48017291	9.034896013	9.425016064	9.346372725	9.278352142	9.577338823	9.488268	10.07736183	9.522922521	9.039487152	9.122389378	9.671818172	10.03185324	8.543969279	9.587372707	9.045750887	11.56962109
ARAF	13.68993417	13.59677254	13.81513907	13.53266223	13.82419319	13.44337294	13.76077232	13.69988833	13.53025979	13.62518487	13.51186219	13.89815107	13.36827179	13.52248235	13.23375445	13.80079258	13.65329674	13.54822355	13.51496471	13.6373592
ARAP1	13.9307065	13.78693329	13.9859415	13.77003241	13.83293592	13.82305619	13.88727593	13.78161726	13.64467933	13.86017247	13.70234452	13.88861537	13.79430574	13.71218354	13.77312543	13.75566036	13.87952584	13.73435064	13.82754984	13.87529672
ARAP2	13.83901018	13.92306371	13.61379692	12.12653308	13.72439612	13.79624583	13.09523095	13.54834735	13.65016971	13.34277036	13.91134026	13.65994305	13.86305986	13.29804923	13.54028321	13.56599537	13.79680586	13.8054148	13.83896558	13.51427757
ARAP3	13.05559868	13.15319464	13.36853906	13.12688953	13.68673834	12.32838256	13.78601022	13.70327746	13.4708887	13.65065152	12.76473698	12.73330372	13.26906396	13.67161247	13.00680739	13.45702489	12.62435056	13.01517789	13.65267276	12.99234038
ARC	11.29787633	10.62650256	11.85948788	12.85879557	12.96769928	10.50790403	12.84564075	10.29014488	10.51205693	11.25722825	11.22488552	10.53609506	10.45138004	11.08580448	12.57874239	9.787612543	11.53481636	10.65073892	13.01212938	10.32557405
ARCN1	13.87060792	13.97253285	13.99005205	13.61395054	13.93931377	13.96070597	13.95280749	13.92469188	13.93814233	14.04387165	13.9758846	13.98568933	14.06115395	14.06772844	13.77224453	14.03872529	13.86687888	13.9295132	14.04624686	13.91675382
AREG	13.98448628	14.00406786	14.06420144	14.03551918	13.82691729	14.13683476	13.37138773	14.04282581	13.7647392	14.06323456	14.14241888	14.07956089	14.11301926	13.820877	14.00416611	14.0728723	14.10464587	14.08429036	14.19349067	13.82794753
ARF1	14.08027823	13.88375833	14.15817762	14.01404123	14.07481842	13.99895134	14.13846419	14.04026526	13.91510354	14.18894569	14.07355185	14.07910449	14.10191772	14.04105815	13.97770583	14.07991167	14.01424884	14.04793738	13.94957907	14.10578382
ARFGAP1	13.82866222	13.89897374	13.92310641	13.81383608	13.88528186	13.9544951	13.99058193	13.80565851	13.82836824	13.81577756	13.74703967	13.93082862	13.82438723	13.78111017	13.94181841	13.91238879	13.90658589	13.80344931	13.77458135	13.82452097
ARFGAP2	13.53609321	13.63196391	13.78571537	13.69875884	13.81195791	13.87050855	13.8907032	13.79984407	13.77772041	13.70086285	13.59605294	13.71475599	13.44522446	13.97649869	13.29000816	13.80169874	13.72905862	13.52676399	13.72926512	13.60180241
ARFGAP3	13.94785583	14.1105787	13.64539323	13.26305466	13.94846192	13.95891612	13.88231082	13.97692933	13.9753342	13.83950234	13.99146685	13.70785261	13.93184301	14.05147278	13.62612579	13.82721467	13.86538875	13.88792	14.00159024	13.92139186
ARFGEF1	13.34065975	13.54310029	13.31023601	12.54273786	13.43918044	13.66766759	13.53918133	13.26018784	13.59347119	13.74484286	13.36401234	13.40247006	13.45009695	13.59302578	12.82599117	13.63673653	13.56510596	13.61242631	13.53329653	13.25611016
ARFGEF2	14.08455693	14.16290042	14.09143831	14.06920864	14.06610266	14.14426281	14.16562572	14.1333571	14.12207901	14.10821686	14.09005863	14.12591963	14.09179628	14.04144175	14.01702687	14.14766489	14.08868685	14.11653859	14.11745602	14.06243673
ARFIP1	14.06112541	14.06717269	13.81088368	12.75999425	14.02390062	13.96283442	13.69088424	13.89763626	13.92379588	13.9455623	13.97331175	13.84268793	13.90452655	13.69942691	13.67246362	13.82512777	14.11052332	14.11128084	13.80052294	13.88389654
ARFIP2	14.08610986	14.17901676	14.10513388	14.02373051	14.20038463	14.21457947	14.15570751	14.21523845	14.13510585	14.21090745	14.18922206	14.09505921	14.24842395	14.21366244	14.08760708	14.17397459	14.13587181	14.13289357	14.18414702	14.18292
ARFRP1	14.04995047	14.11240423	14.04100642	14.09462435	14.01742779	14.08558927	14.07216142	14.04451089	14.02105306	13.90067344	13.90297874	14.06685575	14.12214198	13.93915639	14.05137821	14.15095104	14.04762528	14.05115715	13.86233221	14.05180088
ARG1	11.13975319	11.27763953	11.25682319	9.229693961	11.42740832	11.05884066	12.03068774	10.81218768	11.14542656	11.54084445	11.0984079	10.63024842	10.39874601	11.56628065	8.960106004	11.43338288	11.00704951	11.64990685	11.35088914	10.51661231
ARG2	13.71075486	13.2982611	13.63752787	12.67918272	13.71704442	13.71616832	13.55442914	13.72759491	13.69000627	13.81512495	13.77376252	13.80497154	13.75741893	13.82387723	12.97821425	13.73576566	13.50453268	13.67618464	13.67309392	13.81888453
ARGFX	10.59689517	10.77216738	10.6770642	11.78294994	10.51408564	10.92785819	10.48903553	10.52054082	10.55875949	10.67192456	10.51121852	10.61096182	10.77553654	10.62922188	10.24512984	10.52873938	11.23163945	10.44454864	10.36902865	10.23274131
ARGLU1	13.93214614	13.95123333	13.50919208	13.30530813	13.89123953	13.59521067	13.91366176	13.88908847	13.77662124	13.77904909	13.50850403	13.46186115	13.69501235	13.80492265	12.72773236	13.98090657	13.66479233	13.82795086	13.64637456	13.61064338
ARHGAP1	13.17132521	13.61940885	13.75507978	13.77016326	13.66061663	13.70541126	13.77574742	13.50225503	13.4900075	13.47695032	13.40500239	13.63854071	13.34336809	13.76801095	13.36540068	13.58310647	13.52737951	13.34957781	13.70057751	13.36983245
ARHGAP10	12.97961295	13.61234857	13.4263694	10.55205061	13.82801895	11.6232709	13.39345081	13.38027451	13.40294487	13.13797587	13.18093463	12.31297232	13.68540641	13.39934564	11.10635951	13.59517141	13.68704122	13.33220503	13.7935874	13.37010862
ARHGAP11A	14.04390404	14.15714814	13.83988411	13.93465223	13.81051178	14.07998345	14.05705033	13.51906746	14.10640101	14.15524873	13.94298954	14.06908492	14.00605177	14.0968972	14.00811374	14.00444188	13.85316626	14.08712629	14.15300938	14.05104805
ARHGAP11B	13.48213052	13.99481694	13.6213027	12.80338364	13.6104782	13.94525964	13.92591509	13.52831927	13.95975258	13.95555957	13.68755074	13.80417375	13.76094508	13.90865946	13.3531186	13.86053406	13.60809552	13.80597212	13.89462644	13.63686171
ARHGAP12	14.03038843	13.8625625	13.78848517	13.38509735	13.95655052	13.83215219	13.87710037	13.60772577	13.80081148	13.82012948	13.87332151	13.84399703	13.66960633	13.9433313	13.73574967	13.81208164	13.92382872	13.8640695	13.81527974	13.7511425
ARHGAP15	8.392947275	9.088801024	8.383860537	8.555059901	8.612286614	8.476307503	8.385739439	8.469643627	8.487662537	8.797839801	8.651732892	8.49014789	8.601520415	8.5261713	8.130099453	8.645738291	8.640354484	8.116133823	9.788281589	8.420797969
ARHGAP17	13.37810227	13.83815429	13.48970976	12.78918541	13.62461976	13.80667852	13.68023892	13.75838995	13.65142315	13.62332034	13.5797426	13.37272956	13.68932084	13.82145046	12.91735761	13.62091568	13.69103312	13.63338363	13.58016342	13.58754198
ARHGAP18	14.1915138	13.98800257	14.18926946	14.03896957	14.033327	14.14941965	14.10229557	14.04637089	13.75268983	14.17570024	14.11811181	14.09187404	14.1606904	13.95913452	14.02115635	14.20383215	14.03419471	14.12832477	14.0285541	14.13320732
ARHGAP19-SLIT1	13.91313223	13.86022933	13.84843349	13.64604937	14.06306293	13.83502854	13.78429198	13.88984951	13.96499861	14.09909578	13.97004925	14.04931797	14.04062828	13.87655345	13.86968416	14.12800473	13.85109499	13.89687569	13.98261712	14.00765976
ARHGAP20	11.91508608	10.59781546	10.31085623	10.41968921	9.589552448	10.07871618	10.39710345	10.57905696	12.34583347	9.53945846	10.87149842	9.518960037	10.34252306	10.52924725	9.764926273	10.32547413	10.32218336	10.27263472	9.916646765	11.055376
ARHGAP21	12.85265616	13.20500306	12.56443741	12.0768435	12.89705557	13.22995704	13.23029548	12.7073832	13.34248684	12.9126528	12.93689932	12.82289611	12.52352716	13.23156301	12.29317452	13.01948015	12.8500759	13.0021292	13.35574367	12.63476666
ARHGAP22	11.05953665	11.34850406	11.98024634	11.58430604	10.34590188	10.00688484	11.59889624	11.92105013	12.71825375	13.26269672	10.22342819	9.654485056	12.61319721	10.93641867	11.14825784	11.23192327	9.747884116	9.839498115	12.90069597	10.86397067
ARHGAP23	13.87138775	13.72534087	11.8847606	12.69155668	11.45308284	13.47905664	10.98426791	13.63781281	11.49160045	13.32705348	13.09994242	12.75394531	13.78966217	10.17966637	13.40565869	11.94441903	13.81762477	11.91333132	13.48755337	13.7943858
ARHGAP24	11.10291361	12.54141061	8.963386056	10.15834406	13.48506869	8.809667332	13.05197166	11.90459668	12.04926576	12.05185086	9.324706637	9.714291982	12.93364105	13.25173713	10.47916933	10.07329796	9.875857804	10.44932409	13.61885758	12.99711881
ARHGAP25	10.842228	12.21287633	11.04351705	12.39177172	11.51084066	10.29311432	12.44303003	13.03159159	12.39475375	11.13399511	11.38284012	10.6542919	11.45071793	12.59633137	10.53574544	11.95473993	12.47109335	12.83406407	11.68597414	10.86646806
ARHGAP26	13.49297241	13.94083917	13.74305218	13.29138618	13.90896753	13.91654698	14.04502278	14.0679252	13.855927	13.81468764	13.7065473	13.96257157	13.62149042	14.02090897	13.4471933	13.94390442	13.7897242	13.85781915	13.56752611	13.42028445
ARHGAP27	14.062578	13.97023275	13.99221957	13.28933653	14.07864045	13.86492505	13.83444241	14.04785648	13.5654867	13.69814027	13.81241797	13.9475081	13.66280911	13.58842026	13.6636176	13.71624984	14.0976241	13.88689727	13.37068513	13.9189683
ARHGAP28	9.629703619	10.39074808	9.749364779	9.725287303	8.735405026	9.895850112	9.368268876	10.31364952	9.249827867	8.862783008	9.93236403	11.34015415	11.71532411	9.057421229	9.417600624	10.26940182	10.25894412	9.426119784	10.99317989	10.11868578
ARHGAP29	13.31655532	13.96560741	13.28274958	10.63095703	13.67972496	13.96159018	13.54478103	13.24240275	13.53268915	12.80121706	13.81566123	13.58987693	14.04739943	13.51802614	13.7959828	12.36430894	13.84724699	13.77219272	13.98133297	12.88048308
ARHGAP30	13.02536823	12.81531275	12.82070634	12.8885524	12.76434044	12.79362763	12.57180581	12.86095904	13.03157462	12.75805493	13.25251614	12.95397092	12.46449274	12.91545829	12.85548857	12.6556162	13.15249037	12.96886017	12.91024546	12.85781607
ARHGAP31	12.52550553	13.1665635	12.29400955	12.01286985	12.63146629	11.43043989	13.60472723	13.22481039	13.35215453	13.622493	12.62217736	13.50609439	13.68451722	13.43805509	12.47469757	13.33853465	12.57410521	13.30607535	13.20661905	12.69512708
ARHGAP32	14.06187314	14.11990685	14.03872896	13.9139541	14.01959056	14.14114141	14.0743649	14.13330929	14.06087591	14.13107721	14.14643705	14.04486031	14.05151188	14.1596162	14.04274883	14.11111828	14.11450687	14.09683793	14.05235335	14.11066851
ARHGAP33	11.32914357	11.93532936	12.10931571	12.17469165	12.33088648	12.34771241	12.67604142	11.38056545	12.80763296	11.95252225	11.11927177	12.45979115	11.72869309	12.68333251	12.73229627	12.62497596	12.04183506	12.39273718	12.63805975	12.1831683
ARHGAP35	14.14695123	14.26748558	14.06485376	14.07424025	14.15152585	14.26244696	14.1686892	14.22321737	14.26420123	14.16019222	14.15661299	14.05813407	14.12583549	14.23285239	14.19005595	14.13169617	14.1540739	14.1831441	14.20385693	14.11068472
ARHGAP36	8.375299646	8.300262689	8.26335323	9.330603157	8.777085038	8.510527666	8.381715186	9.079465788	8.490576519	8.29114696	8.328826258	8.616105133	8.60695008	8.775686096	9.61307694	8.43492231	7.889334924	8.542415067	8.570919574	8.715048367
ARHGAP39	13.3981286	13.46146019	13.81144105	13.50612788	13.74281353	13.88566804	13.45921679	13.38176297	13.58274881	13.76758623	13.34341953	13.50379394	13.62303422	13.21909421	13.35617912	13.37124118	13.70662707	13.63453325	13.61875005	13.63254854
ARHGAP4	12.68230411	11.92533511	12.92779192	13.87252319	13.98092483	13.73443519	13.98701939	13.90845359	13.53982814	14.09249079	12.84475905	14.07280904	13.34913548	13.7321811	13.92052064	14.07554782	12.79374428	13.73188052	13.82014772	12.42257922
ARHGAP40	12.95795908	12.14845939	12.55301251	12.82237152	11.88388139	10.03774114	11.66520009	10.60941631	10.79504348	9.61414627	11.26338682	10.78741644	13.44995169	9.674935386	11.98516467	11.03881303	13.99666015	11.36705157	11.97416976	12.03216774
ARHGAP42	12.71452436	12.94307582	11.99573854	11.00090772	12.35908265	13.13081209	12.24850554	12.67596667	12.73765623	12.19446385	12.60038835	12.20025631	12.54463709	11.0916267	11.26052676	12.39931492	12.39952762	12.55243723	12.5170379	12.23714452
ARHGAP44	11.99406927	11.96169861	14.06691953	13.48891448	13.73373768	14.07017921	13.56485646	12.79653352	13.23262113	13.73919271	12.98619626	12.6846035	12.86294347	13.12659869	12.67112158	13.95312179	13.94632736	13.94208775	12.76433982	12.34789999
ARHGAP5	13.97105556	14.11883952	13.88471063	13.9831305	14.06629084	14.20369791	13.99545587	13.87314705	14.06724227	13.99932958	13.99664018	13.97256703	13.96250906	14.21514319	13.87086377	13.97834466	13.96769659	13.9762164	14.14968003	13.92932569
ARHGAP6	10.5739929	10.43526356	9.829437655	9.889200021	9.746815022	10.84379977	13.22719318	10.78561617	10.60659123	9.755038634	9.74154526	11.21715763	10.60199756	13.22156311	9.45130019	10.40504839	12.0027787	10.92131506	10.32917168	10.32718242
ARHGAP9	11.37968316	10.51679814	11.2569817	13.11202046	12.00351758	10.43249339	10.12919337	10.19389092	11.27313611	10.8058785	10.44611178	10.43210668	10.11985733	10.8965896	12.8641925	10.88585678	10.62226637	10.72320012	11.05749821	11.56682504
ARHGDIA	14.11722247	14.04447937	14.25823668	14.18125903	14.1614181	14.07822499	14.19205957	14.16528198	14.028123	14.21467915	14.2080112	14.21641341	14.2256204	14.14439945	14.13352682	14.26472962	14.11812125	14.15150066	14.11679381	14.21917964
ARHGDIB	11.08178078	12.62260848	12.95175384	10.28352874	11.76793191	12.45949874	10.6740195	12.64513124	10.43982616	13.22474339	11.64962478	12.15073437	12.55163829	9.099000056	11.10831778	11.58009847	12.5681648	12.76702999	12.73356061	11.46997732
ARHGDIG	13.14497426	12.9856042	10.21708961	13.86483289	10.50222468	12.68860706	13.75260552	13.08387111	11.33134774	13.92032223	12.5275015	11.59941791	12.63814082	12.21287958	13.90462659	13.64363397	12.24460921	12.97623344	11.95502344	13.33349417
ARHGEF1	13.2551953	13.1706113	13.42762094	12.51092406	13.60141316	13.23260285	13.36051562	12.77494164	12.99382404	12.95118178	12.90299591	13.43950566	12.72395996	13.42106328	12.98068307	12.99411274	13.41121856	12.87272653	13.20036165	13.05363519
ARHGEF10L	13.69727075	13.65639434	13.92040076	13.0701215	13.79277939	13.58689935	13.88857205	13.70382073	13.46848667	13.87962936	13.7492266	13.78522574	13.5535107	13.55795703	13.2657579	13.86996912	13.80587794	13.70054493	13.52448956	13.83482004
ARHGEF11	13.61292598	13.71295011	13.73623337	13.62714621	13.80078647	13.78535453	13.86396205	13.73610811	13.74499161	13.67101109	13.71940356	13.7374431	13.44807308	13.81414585	13.69164201	13.84382495	13.68724255	13.72727737	13.74287105	13.66759787
ARHGEF12	13.86283601	14.08767822	13.82227626	13.61544087	13.86915291	14.03359789	13.86047914	13.88461392	13.99972495	13.92272256	13.89498581	13.87398235	13.9041191	14.05847915	13.59587944	13.97952059	13.83416644	13.92223949	14.02998349	13.7727579
ARHGEF15	8.898998613	9.193590189	9.860688466	12.38756979	9.784712162	9.347977497	9.883940451	8.789859248	9.153502061	9.748918018	8.952160159	8.963991386	9.83588051	9.642875153	12.26309447	9.615932618	9.300946864	9.302988075	8.957328739	9.114091891
ARHGEF16	13.59913426	13.55910078	13.80379004	13.07721913	13.89032242	13.50034306	13.87948112	13.67735949	13.49829586	13.79111568	13.63341834	13.77798088	13.58838417	13.70773801	13.38004154	13.70751714	13.80357176	13.67134023	13.5660204	13.6679027
ARHGEF17	13.6686143	12.92087954	12.56840511	12.87031535	13.62763522	13.27368913	11.20191689	13.50570765	13.31337122	13.0873452	13.05817788	10.72127661	13.52669525	11.1548403	13.0242399	11.35632525	13.51545457	13.54176208	13.68064485	13.57151878
ARHGEF18	13.68657095	13.46187953	13.75837762	13.37803518	13.77753758	13.56821802	13.69255052	13.57263847	13.39958387	13.83339822	13.63994285	13.5757266	13.77995028	13.44279574	13.41227756	13.72399015	13.80060292	13.63476701	13.55622596	13.72686385
ARHGEF19	11.85776168	11.71100916	13.50617678	11.9207851	12.1202366	13.08314383	12.93601635	12.95580689	12.95490294	13.66596287	11.98799914	13.66185966	13.09993705	12.37563651	12.30609475	13.64964903	13.39159575	12.87069473	11.59401614	12.3929685
ARHGEF2	14.11778304	14.03182988	14.16134848	13.86573725	14.1128241	13.9667758	14.19710771	14.14270719	14.04017366	14.16753944	14.14037751	14.12461538	14.09921085	14.11082306	14.06549449	14.13059759	14.13224532	14.14325718	14.05831537	14.10566619
ARHGEF25	10.77212153	10.11622472	12.27729666	12.48072227	11.61724832	12.36592694	10.80498802	11.9775183	13.15134106	10.77918066	9.470471463	12.50986403	12.27700494	12.19459745	12.74129485	12.10893155	9.041393734	10.9625402	9.76747453	11.11118555
ARHGEF26	13.46952763	13.54040784	12.44573522	12.44017275	13.08372017	13.50355664	12.48645227	12.72665207	13.36157682	12.79736846	12.99244078	13.28563525	13.39645585	13.20524535	12.58493227	13.55094793	13.71039512	13.66745876	13.27399419	13.38398476
ARHGEF28	13.46465295	13.72244306	13.0872392	12.21348644	13.61684886	13.33312356	13.70819912	13.56361132	13.69149679	13.52366712	13.35646769	13.51174099	13.68745284	13.96021328	12.97104678	13.52587295	13.46471762	13.40223152	13.75881504	13.40699244
ARHGEF3	13.8498581	14.06299476	13.86283874	13.93973835	14.04035864	14.07160301	14.06458889	13.95967434	14.08228093	13.87585523	14.04473018	14.01007273	13.88870232	14.04617216	13.79460656	13.90009747	13.94734175	13.88131016	13.92066968	13.78050269
ARHGEF33	10.29098271	10.51913336	10.15320307	10.90380889	10.39235125	9.999682348	9.852557584	10.3156032	11.01178963	9.468625924	10.56943446	9.296997259	9.939240362	10.03160473	9.301719395	10.69574842	10.0865542	10.60999529	11.29921632	9.998998444
ARHGEF37	13.18713091	12.7536739	12.87648016	11.8286203	13.48701421	13.15851082	12.85594816	12.94175017	13.10739179	13.28291613	13.47527665	13.01405614	13.19555141	12.14009869	12.46584733	13.43613453	13.46555495	13.39123165	12.35852784	13.16029309
ARHGEF38	13.94671795	14.17480032	13.57237384	12.46612503	14.08263138	13.60811066	14.12477119	14.12008082	13.33014998	13.96542006	13.91069607	13.92092616	14.09022197	14.30448432	13.62327237	14.15746882	14.01794645	13.93505038	11.94452261	13.56182197
ARHGEF39	13.57159925	13.38204033	13.68586706	13.50379715	13.53174896	13.48199854	13.63578577	13.40260513	13.36523941	13.60482692	13.47937302	13.80561561	13.41025356	13.49757474	13.22329306	13.72150167	13.71822767	13.68359446	13.31109579	13.63363601
ARHGEF4	13.12356641	13.66269799	12.89054815	12.31608921	13.67558189	11.3277767	12.97761892	12.53571774	12.59832074	11.33537801	12.41699772	11.3612628	13.16884463	12.78565882	11.23972022	10.90866808	12.94458109	12.30992073	13.17663187	12.61344587
ARHGEF40	11.49866894	12.35209662	12.94339363	12.52751944	13.19277419	12.72864751	13.55266675	12.98613409	12.69808858	13.55713549	12.03367557	13.25204071	12.28261774	12.34348695	12.25814781	13.31416662	13.42810551	12.55496771	12.61171498	12.216871
ARHGEF5	13.86232692	13.97438461	14.01687335	13.91567624	13.95336953	13.98379742	14.02721252	13.9042944	13.95817035	14.03886721	13.9759923	14.01559993	14.05642636	13.76652816	13.90954503	14.06463137	13.94892146	13.92048142	13.9491709	13.93922118
ARHGEF6	10.10554584	9.491412287	11.53252099	9.629036139	10.10233475	9.655712642	10.58169294	11.18477079	11.72622966	10.13674082	10.46107209	10.12230661	10.96827141	9.243380566	9.712999632	9.475554042	9.346069301	10.37851959	10.75577661	9.450375149
ARHGEF7	13.10314403	13.6933662	13.18672653	13.47529057	13.15067676	13.46339462	13.44575934	13.59428342	13.43842804	13.27024394	13.13235555	13.0833647	13.55005766	13.38750943	12.71109149	13.54961766	13.07888953	13.40666739	13.33289965	13.20419273
ARHGEF9	14.19560525	14.08685503	13.90184126	13.81675703	13.96850007	14.15493342	14.14157824	14.21252365	14.28962201	14.05397621	14.0568743	14.08257068	13.93750383	14.19710198	14.25082832	14.12136099	13.96216467	14.1986683	14.17041748	14.10508436
ARID1A	13.91925127	14.00709489	13.99826298	13.32615763	14.03729166	14.01228884	14.10136106	14.05136736	13.99627536	14.04604451	14.0421961	14.00960877	13.98371202	14.06187945	13.7611274	14.05075579	14.04108492	14.00159725	14.01016689	14.06930355
ARID1B	13.92572054	14.00059446	13.78332443	13.54663195	13.99836658	14.0258621	14.093551	13.99865911	13.96338013	13.98737071	14.0087149	13.83766482	13.90471767	13.98480699	13.63723502	13.98437329	13.92500787	14.01100609	13.88671075	13.93864942
ARID2	14.09486973	14.11547901	14.13339544	13.97445662	14.17934936	14.05064436	14.13223381	14.07188685	14.11025336	14.17801505	14.20537278	14.10560334	14.08453533	14.18186461	14.04741693	14.15914929	14.1309068	14.1220053	14.13268931	14.14947413
ARID3A	13.31696868	13.65288124	13.47377524	12.84892102	13.74454846	13.69372424	12.72957412	13.09207629	12.70259019	13.69166386	13.07868605	13.45170954	13.19178936	13.08232859	13.27436073	13.60987891	13.75268957	13.55329745	13.3290269	13.45472848
ARID3B	12.84760158	13.14373235	12.58186125	13.6800555	13.03692683	13.30738889	13.13032002	12.70391859	12.48655384	12.12584708	12.57725844	12.31183676	12.34170004	12.99870511	14.0031567	12.26656281	12.05119176	12.64104411	13.09138695	12.37702402
ARID3C	11.19895416	10.01382814	11.5952746	13.65849384	12.3660695	10.19409116	11.35117438	10.73964534	10.35930024	11.18005919	10.81709208	12.67842149	10.7034218	10.60472736	12.94634639	12.48886395	11.97571734	10.98417774	11.23226337	11.14533926
ARID4A	13.64797251	13.58749382	13.34957376	13.1607708	13.51243892	13.48263211	13.20622411	13.05325346	13.70785924	13.62276621	13.46829723	13.3527422	13.03910838	13.78972282	13.18922993	13.40621541	13.55805704	13.55694459	13.56166125	13.32844939
ARID4B	13.48520764	13.55476518	12.7759083	11.90927721	13.30431081	13.44160652	13.05235334	12.80514864	13.61974126	13.37381384	13.29981694	12.9291375	13.01613713	13.31593652	13.19798591	13.27737185	13.20890219	13.45813889	13.39304855	12.98517999
ARID5A	11.5504685	12.76868246	13.22950509	12.38002171	13.39153635	13.03403728	12.26381316	13.15268182	12.46662599	13.5265805	11.96544571	12.68975924	12.88514438	12.11027678	11.82954853	13.07814586	13.02184002	13.08356535	12.55997377	12.28073639
ARID5B	13.87043531	13.98600528	14.02549598	13.91928194	13.85007799	14.12860707	14.08255344	13.99159117	13.83257387	14.11466027	14.14712024	13.99594444	13.82919224	14.0356946	14.13326648	14.10731917	14.02820777	14.14777069	13.79736044	14.13367519
ARIH2	13.23809959	13.87022476	13.52863008	13.32021463	13.40653603	13.86936595	13.78704959	13.64048485	13.88224051	13.61379777	13.57543123	13.54829406	13.48047854	13.94234632	12.76000042	13.56939815	13.32907859	13.49622889	13.69728477	13.37017506
ARIH2OS	12.3400658	12.39085348	12.39197769	13.5938061	13.28581306	12.90650779	13.19112625	12.9800063	12.27319739	13.16278487	11.94247421	12.73091743	13.02326235	12.7633329	12.48048481	13.13450339	12.85880191	13.24061216	12.06543047	13.07113865
ARL1	14.09412483	14.30804779	14.31923193	14.21903343	14.21935582	14.17143024	14.23387286	14.15259043	14.28562583	14.31262301	14.33204987	14.27515279	14.31428651	14.35218961	14.16166803	14.33032357	14.14615951	14.17834251	14.31920126	14.22675622
ARL10	13.00082881	12.68489921	12.84499235	13.89422716	12.35266973	13.67356707	11.31374072	13.19758748	12.23138172	11.49331947	13.21621778	12.94571136	12.48050869	11.95392553	13.3838655	13.10318617	12.16171475	12.57568245	12.33509305	13.35798227
ARL11	13.83196091	11.2910497	9.35479522	11.41632072	9.322558259	9.752820203	10.06668387	11.96219121	9.503975123	13.13331389	9.314594058	12.93842208	10.99344748	9.694648679	11.80051393	12.48663175	13.37657944	13.11617922	12.98048299	13.12746573
ARL13A	12.17721649	12.53450193	12.24176425	10.22288344	12.35815103	11.99671858	12.19533024	12.37572801	13.1245884	12.7016954	12.23885095	12.40897968	11.66313624	11.97372674	10.42654675	12.93333323	12.22008845	12.78402482	13.15134486	12.23094919
ARL13B	13.17562362	13.26967744	12.41264799	9.820923633	12.60785161	13.21794484	12.85306545	11.9739549	12.65153397	12.89082376	12.41985874	12.72059977	12.90587942	13.38672627	11.29427147	12.92565911	12.09817421	13.14837074	13.50728481	12.57660107
ARL14	13.02945107	13.35019335	12.80482499	10.97216868	12.90860759	13.36355577	12.77699015	12.40356055	11.41383475	12.42574387	13.05550367	13.24555599	13.07478712	11.82666629	11.78263838	12.47224399	13.16141155	13.03467725	13.34338603	12.52636839
ARL14EP	13.94068229	14.16314276	13.94421246	14.0807239	14.03142148	14.21120038	14.10586307	14.06819616	14.16758306	14.13624682	14.11180164	14.02306384	14.19081003	14.38084962	14.07560504	14.11338746	14.00575261	14.18637758	14.22950377	14.01171914
ARL14EPL	9.693113541	10.17670745	8.90975025	8.781828045	10.05437821	10.52416855	9.12854676	9.933760898	8.974004791	9.253453575	9.108399995	9.608292579	13.20548604	8.362361341	9.033029629	9.695808269	9.352674043	9.462404892	13.26702352	8.91160599
ARL17A	12.52193923	12.3789141	11.86287716	10.77598254	11.88783711	12.64356633	11.56879308	12.24631646	11.97454528	11.67363173	11.43970353	11.86977742	10.63911531	12.76690918	9.790348497	12.08690463	12.13718665	12.39022015	12.2413127	11.83226842
ARL2	14.15750826	14.03166684	14.26028452	14.0982341	14.18705248	14.16816971	14.08116572	14.15448789	14.07252479	14.16640473	14.15246246	14.23539295	14.21150511	14.08924089	14.08467265	14.14832076	14.13744238	14.13826169	14.09587717	14.19728586
ARL2BP	11.7419353	12.09735511	12.32557735	11.35260858	12.43137818	12.02151564	12.60530035	11.61748408	12.10767443	11.96369049	12.2046055	11.31276376	11.66604098	11.74485072	11.06789524	12.19503013	11.92868525	12.14514891	11.71418866	11.78831221
ARL2-SNX15	13.91830554	13.79350935	14.05678527	13.69764821	14.05219196	13.9531045	13.87550541	13.89004572	13.74040237	13.98909025	13.82323859	13.97067737	13.93752931	13.84985512	13.6662527	13.92444499	13.87020147	13.87386387	13.89590257	13.97779079
ARL3	13.60356564	13.84623193	13.83968333	13.82689365	13.82410637	13.75871151	13.86754605	13.88574176	13.90944347	14.10643116	13.97682459	13.88228368	14.0537239	13.86588053	13.98352383	14.04313392	13.66216501	13.96347455	13.98498855	13.96723055
ARL4D	12.21102833	13.26821824	12.36179368	10.10160056	12.06312218	11.7412262	11.86994872	12.58652815	12.53217036	12.24721591	11.05974251	11.03514275	13.37303019	11.59083207	10.97610378	11.70250254	11.16314048	12.11680034	13.00455233	11.74261019
ARL5A	11.49282179	12.07246329	11.56098997	10.86739654	11.43492533	12.05759298	11.97687163	11.21062017	11.88028269	11.24424261	11.60253772	11.15136247	11.4303082	12.21366508	10.65294341	12.01451635	11.73074507	11.84197804	12.06067684	11.15860268
ARL5C	10.99655247	10.40717657	12.73813685	13.89211143	13.35015684	9.812730166	9.619816608	10.61265455	9.9346302	9.805218161	10.03733657	10.78043013	11.1455003	10.37540131	13.85513565	9.383330889	11.05235004	10.7021556	10.26027191	10.87856947
ARL6	13.78063042	13.03030154	13.31475272	12.12006298	12.71438247	13.50442692	13.51353509	12.95182591	13.69159332	13.63198687	13.53079867	13.22148244	13.69804307	13.93798308	11.74825039	13.24054368	12.28170963	13.77855883	13.72024559	13.16563413
ARL6IP1	13.22412285	13.59486163	13.24225064	12.36342601	13.26135103	13.53305691	13.51892274	13.22207224	13.44603092	13.48474753	13.15667026	13.50924325	13.42247958	13.6791712	12.4535736	13.52928686	13.31553944	13.41008425	13.5009904	13.25526372
ARL6IP4	13.17631478	13.17520258	13.3052805	12.55558586	13.47626063	13.37591028	13.15738597	13.15343693	13.24782303	13.53869364	13.06937577	13.42157914	13.33701924	13.01529007	13.00033715	13.24744861	13.38838873	13.24558797	13.25268225	13.2945037
ARL6IP5	13.96333453	14.0839392	14.00685332	14.02756753	14.0165609	14.08967171	14.10210748	14.09299769	14.06558477	14.08235977	14.06130267	14.04235243	14.0648677	14.0904716	14.05038276	14.11224198	14.05714408	14.04651583	14.07696736	13.99648496
ARL6IP6	14.0174953	14.02773721	14.00935698	13.95750211	14.09399971	14.04760383	14.13558224	14.05685991	14.03595794	14.12316286	13.96518338	14.16589975	14.13325206	14.06362114	13.38243104	14.03367062	14.14305664	14.07840037	13.95201262	14.12619156
ARL8A	13.99780954	14.02819797	14.07795617	14.16155606	14.03172992	14.15124877	14.13477199	14.0524508	14.075507	14.06041448	14.04736739	14.1400385	14.10275717	14.15868857	14.09357476	14.12545191	13.99396821	14.00620918	14.04760272	14.0057227
ARL8B	14.19029671	14.17957198	13.96133367	14.06818598	14.14647809	14.11304966	14.1066679	14.07423514	14.03795054	14.16233778	14.09749609	14.11730118	14.16700182	14.02926323	14.06163758	14.03214034	14.15865891	14.08993933	14.04550131	14.10313118
ARL9	10.43992739	10.56744689	13.11473217	9.594758243	12.43735752	11.09272068	11.17308039	10.92654254	12.68935576	10.78385528	12.6705716	9.885397345	12.4630429	11.04801301	9.127250725	10.21124137	9.255476931	10.21204704	10.92713847	12.62255731
ARMC1	13.31012191	13.67311326	13.36678118	12.52068627	13.36088418	13.85931466	13.60288442	13.41025146	13.70070975	13.72880331	13.47884716	13.47843938	13.53758553	13.20991844	12.83726442	13.63446323	13.47933481	13.65737709	13.64028211	13.4179101
ARMC10	13.47960764	13.34526162	13.6368083	13.18878026	13.56923772	13.48533456	13.77076609	13.5128417	13.57858368	13.68281036	13.56573244	13.75856123	13.68747634	13.49891001	13.04004152	13.80995912	13.7736551	13.81400586	13.45878493	13.47027763
ARMC12	10.24106266	10.21229831	11.17135883	13.16516551	11.48180835	9.308558533	10.60890345	11.76741959	11.88118285	11.61931372	10.26637657	10.67799269	9.958422211	11.31674991	12.21284305	11.8778276	10.7940159	10.65223305	11.41368395	11.12859665
ARMC2	12.03711409	12.92976802	11.51083212	10.26390366	11.81075326	11.31090344	12.07090478	12.39006555	11.57055161	13.26115035	12.09665517	10.72711347	11.69503573	11.50754017	10.19333291	13.2227758	10.42690852	12.73038885	11.56037499	12.69981452
ARMC3	10.63661626	9.374164377	12.07201283	9.475238949	9.060832856	9.012803549	11.30897172	9.979690532	12.20427129	9.039013657	10.39442885	10.11695386	8.854932699	12.51422485	9.888736321	9.328712181	8.948222916	9.525990621	8.837079637	9.839890769
ARMC4	10.13353079	9.284375291	11.21030193	9.896196843	9.367590884	9.094408684	9.415211802	10.81348979	12.04280629	9.172269651	8.947402454	9.830549468	12.3545251	9.140038627	9.643594796	9.372663479	9.141093462	8.909116195	10.63175282	10.27852745
ARMC5	12.58823645	12.26870845	12.62345264	10.86035668	13.23739652	12.62444538	12.53184394	12.20895859	11.91986478	12.63037991	12.13138508	12.43798745	12.50586437	11.70127833	11.24931443	12.58368378	12.7050063	12.84172391	12.20344258	12.63948979
ARMC6	13.73973503	13.91781193	13.88713493	13.6907636	13.863858	13.94253788	13.89141779	13.85158756	13.86484366	13.89354878	13.69088513	13.87085647	13.81903708	13.93179805	13.70231629	13.90665238	13.61904972	13.74645203	13.96072704	13.86837194
ARMC7	13.57312676	12.8268163	13.59308728	11.47923528	13.78855571	13.04603017	13.04333549	13.29067134	12.80322928	13.44588702	13.5663012	13.38279055	13.41838794	12.68049847	11.87829029	13.20611277	13.49685041	13.57422861	12.52942582	13.47089402
ARMC8	14.03416018	13.92363402	13.75965407	13.84037432	13.82114189	13.88751053	14.03674071	13.94051243	13.89339765	13.91061973	13.9421618	13.66765786	13.70972861	13.89012724	13.89014965	13.9048298	13.76712551	13.99964323	13.8392913	13.80565702
ARMC9	12.47773139	13.3409957	13.21566712	11.69380414	12.63831313	13.16891969	13.19368633	12.96737323	13.35363606	13.0088744	13.01436936	12.68906533	13.16906078	12.86193979	12.51925546	13.1384356	11.49576971	12.93311465	13.32167127	12.81710777
ARMCX1	11.64693099	9.324544014	9.716987262	11.08633363	11.50602854	12.12149989	10.76933264	9.923828875	10.81252687	10.71891362	11.22233953	12.06727197	10.00139848	9.944773161	10.26162174	9.57681367	12.24605494	9.288329294	12.24167309	10.99557223
ARMCX2	12.69649106	9.900913099	8.612660123	8.789073974	8.382092717	10.84092432	9.553364899	10.02433435	10.79565412	9.330958398	12.51433491	9.031946704	11.82753656	9.322384414	9.76475786	9.291068442	9.312053271	9.254608391	9.887942675	11.66123078
ARMCX3	13.88741557	13.85059615	13.86752696	11.78376805	13.87507737	13.83163713	13.69396914	13.74131832	13.75140458	13.98157578	13.87925047	13.99864499	13.84995887	13.83655913	13.42501604	13.82051931	13.78414308	13.76987227	14.05851394	13.79164258
ARMCX5	14.06775426	14.14182615	13.96362092	13.43374019	14.12235632	14.18857935	13.9541648	14.03759668	14.10692685	14.13328256	14.095839	14.16798963	14.07687777	14.07013553	14.03360265	14.10250817	14.08118836	14.09122966	14.2945994	13.79791988
ARMCX5-GPRASP2	13.15802476	13.05990707	13.10072678	11.57437906	12.86947058	13.31089618	13.2262688	13.16241082	13.39012827	13.20932051	13.34485468	13.19287517	12.36899973	13.34400931	12.50456523	13.34359206	12.65612797	13.07485394	13.4035337	12.64005477
ARMCX6	14.31229571	14.31254904	14.26621514	14.2451395	14.36677025	14.39410147	14.19200116	14.27042279	14.45657081	14.29633719	14.32000087	14.30342597	14.2800181	14.28795252	14.28300809	14.22997812	14.24871451	14.2648304	14.57885549	14.31353425
ARMS2	10.78619182	10.30985526	10.75790586	11.59187502	10.30040704	12.06334693	8.564966033	10.37327948	9.515418254	10.03158634	10.27003937	9.571752644	9.007361046	9.299208018	10.53430288	9.735757475	8.697298571	10.09915992	9.508360736	11.81949484
ARNT	13.55264274	13.67374822	13.61861795	12.96329863	13.73711548	13.70518739	13.77581493	13.63664511	13.71645821	13.75794916	13.63685477	13.56712497	13.67961651	13.80564862	13.31387253	13.72071567	13.60839085	13.64114412	13.72955843	13.62829316
ARNT2	11.35601553	11.88054087	13.49622848	12.88423294	14.04412601	13.22595979	13.59521475	13.91491436	13.35269344	12.56641475	13.41646474	13.18819502	12.08704825	14.31264145	12.88129168	10.84794502	10.06726254	12.04962683	13.17812821	14.05033903
ARNTL	13.08960321	13.45975152	13.44121004	12.81770194	13.22725843	13.40481162	13.41841366	13.08410907	13.50939814	13.11629635	13.39618668	13.37472024	12.76459196	13.68134256	11.88768794	13.41981203	13.34753034	13.15463128	13.52674346	13.01248319
ARNTL2	13.20425312	13.95472533	13.59684109	12.49766444	13.57853924	13.86427102	13.13658063	13.72663793	13.8392646	13.78250203	13.77558709	13.89630448	13.94294073	14.11816638	13.55316177	13.69985399	13.64068741	13.85404773	14.18443274	13.62348223
ARPC1A	11.95540495	11.85447175	11.73877178	13.50302722	12.34457107	12.03635644	12.2286161	11.3137735	12.17506932	11.44800359	11.23522097	12.78888047	11.88559103	12.19758193	12.52726135	12.19774366	12.42620253	11.9134488	12.05287261	11.25550343
ARPC1B	14.03085679	14.01687116	13.96376422	13.71156934	14.05162908	14.03119771	14.03930572	13.97548409	14.03403651	13.97658104	13.97694613	14.05114624	13.99829732	13.97504289	13.87547502	14.03004386	14.09367385	14.03649331	14.04513581	13.97177841
ARPC2	13.96114036	14.00912695	14.09809203	14.09810511	13.95335239	13.99559058	14.06329519	13.97961511	13.9605745	14.14721745	14.1077288	14.06649862	14.12147449	14.04310435	13.96709137	14.14037052	13.95524831	13.98500117	14.19969309	14.01260412
ARPC3	11.9181586	12.20498937	11.97939451	9.918743646	12.28973559	11.89776144	12.03972696	11.72782916	11.7619603	12.23945069	11.633604	11.87972249	11.59394492	11.83493176	9.762335008	12.15396159	12.23121066	11.7357555	11.28779087	11.74523745
ARPC4-TTLL3	13.9418818	13.71959889	13.85163467	13.3097513	13.72745315	13.62168426	13.67564653	13.91284738	13.80116588	13.69618548	13.94985713	13.92132322	13.5504495	13.91243853	13.36549343	13.72505408	13.75008328	13.68818622	13.61389517	13.83438105
ARPC5	12.85889682	13.46233185	12.78602926	9.54758313	13.12500595	13.44207955	13.28584941	13.54862699	13.27746038	13.46149163	13.18464662	13.21462269	13.27411465	13.02007686	12.91453641	13.33630891	13.40010732	13.4547672	12.85856183	13.07077185
ARPC5L	13.76041799	13.93994208	13.85304262	13.86870774	13.74642934	13.88043536	13.94593148	13.85471768	13.90309729	13.88209713	13.76402334	13.84294891	13.66073344	14.06751839	13.71625298	13.90682798	13.60802925	13.73600102	13.98492701	13.74092013
ARPP21	8.159802296	8.515619206	9.212464474	10.02764547	8.600222192	8.770834263	8.806153652	8.322639275	8.499728593	8.969553074	8.36627862	8.768943674	8.616033882	8.86277246	8.829424811	8.771697179	8.508424684	8.625236244	8.686466746	8.399342257
ARR3	13.13482565	12.99254319	12.93782296	12.35046443	12.8037088	12.80146913	13.27522381	13.2325911	13.28886435	12.68798078	12.98309055	13.18472718	12.30040853	12.94369279	11.55429748	13.15731271	13.2837803	12.68525291	13.32789175	12.81709014
ARRB1	13.89792943	13.7151383	13.91127029	14.04537682	13.92409303	13.92549984	14.08655888	13.95291068	13.74978741	13.83033223	13.80621433	13.92910705	13.70863955	13.31058759	13.94141377	14.03993656	13.93183279	13.77140355	13.77272969	13.87917152
ARRB2	13.55490872	13.16193462	13.84290305	13.75917889	13.77763971	13.56009167	13.39880198	13.15380212	13.70113536	13.3987519	13.43003537	13.87990295	12.74106591	13.54265778	13.68800528	13.82476981	13.70165712	13.36914727	13.32872287	13.68514637
ARRDC1	13.84310497	13.94142385	13.96445854	13.35144694	14.00326192	13.94406354	13.96081931	13.84082211	13.8312787	13.91949831	13.9135574	13.96094707	13.89660037	13.92166177	13.50833783	13.9324415	13.94312878	13.88402508	13.94354212	13.88226114
ARRDC2	13.44908319	13.23913344	13.53920587	13.21421995	13.67574071	13.21802746	13.31995518	13.11535194	13.22709	13.20646812	13.1830579	13.49153495	13.02436025	13.17048384	12.94214087	13.38399819	13.2875373	13.22029291	13.42652283	13.19744128
ARRDC3	14.00549765	14.09743278	13.74283618	13.62900252	13.98783055	13.98686233	13.76757748	13.97617229	14.05640487	14.14862241	14.17172111	14.06610924	14.1526712	14.09195712	14.06828203	14.12527296	13.91996964	14.21657329	14.1325909	13.99325161
ARRDC4	13.55865751	13.09447513	13.27269816	12.34294942	13.64205881	13.48742866	13.48556441	13.37611463	13.33264272	13.46155265	13.68625796	13.40942147	13.18699792	13.56585645	13.0465323	13.31953628	13.21584372	13.76538654	13.37113337	13.34847076
ARRDC5	8.923227974	9.616387091	10.30621083	13.63062777	10.00198078	10.07660934	10.69857168	9.617328772	9.779444592	9.888194283	8.935551706	9.964558261	9.388764168	9.478398516	13.26875686	9.861579322	10.11313065	9.478378116	9.601202943	9.086987959
ARSA	13.18214629	13.51459114	13.60553969	12.93556742	13.71085477	13.520815	13.21212035	12.94325632	13.42415584	13.28317851	13.3244734	13.70233985	13.09120868	13.36676308	13.47017977	13.36081361	13.82662937	13.48053943	12.89749155	13.03102429
ARSB	12.78941511	13.49315292	13.49328767	11.23320427	13.71355091	13.50345648	13.25908166	13.47403427	13.37222095	13.52899	13.54262728	13.5002082	13.76568664	13.97122092	12.53494458	13.55031464	13.39578989	13.7325048	13.69131302	13.46876365
ARSD	13.92147298	14.008831	13.97822658	12.83105118	14.02233737	14.08602452	14.04101711	14.07618285	14.03110068	13.94052687	13.97560723	14.08227477	14.01303297	13.95656314	13.84781829	14.05646739	14.01477387	14.03723657	14.03347372	14.00243185
ARSE	11.59607352	11.1377522	14.01644522	13.6638939	13.87592647	14.10351662	13.99166707	14.124872	8.945572049	13.99692538	13.65328509	14.09781619	13.55869269	13.70502472	13.79851239	14.06119983	13.99913368	13.98926158	14.01886306	13.64120965
ARSF	8.369621721	8.296669626	8.659077597	9.53423899	9.027063776	9.343290798	8.729203575	8.763396649	8.335433712	8.850468781	8.602783801	8.808411948	9.897779272	8.694510113	8.787147592	8.730650996	8.36753308	9.041068895	8.571965214	8.34700546
ARSG	13.48250031	13.17284963	12.48156438	13.05846054	13.32289778	11.78224307	12.90905769	13.52227534	13.11510175	11.70162155	11.93021265	11.59879185	13.3922033	13.09933999	12.81908161	12.5770601	12.13806489	12.78514569	10.71331211	13.03790423
ARSH	8.976218305	9.281022283	10.01242857	11.27428478	10.76376522	10.48694716	10.28992201	10.62546243	10.04680615	10.82028747	9.778109772	11.26698281	10.39485996	10.2920847	10.42905686	10.75639425	10.47479881	10.73610563	10.906425	9.433985208
ARSI	8.984208249	9.496095888	9.307079862	11.88762783	9.591596368	9.865459619	9.601909476	9.963862585	10.53341065	9.835230126	9.879767453	9.36395928	11.91486348	10.02950515	12.36549085	9.54497997	10.38414123	10.19849282	10.21700063	9.485776945
ARSJ	11.72734897	12.09043114	11.62133149	9.098268547	13.63925132	13.55869296	13.22775057	13.16786864	13.47376434	13.7556245	12.94004663	13.49841016	13.51127473	13.99606551	12.63878	12.79064835	13.56749027	13.67764368	13.74488415	10.74629707
ARSK	12.60216118	12.92757349	12.81726296	10.00711566	12.59566503	12.85851966	12.74166023	12.84725459	13.30730736	12.9129309	12.83522201	12.9208335	13.22695989	12.97645416	11.29356775	13.0166553	12.14734179	13.41568538	13.20493419	13.02364759
ART1	9.853114667	9.836906787	10.34959264	11.67261761	9.850346442	10.00056656	9.548908336	10.13175271	10.03671999	10.03905741	10.14303324	10.0577978	9.415200587	10.20867823	10.1272787	9.686086524	9.633508833	9.241017726	10.06078878	9.664398526
ART3	9.259140382	9.549105149	11.77379399	9.101840145	10.38860546	11.6242152	9.657016819	9.792897236	9.640408854	13.27989022	9.504509377	9.67885187	9.969558238	9.739647179	10.31121969	11.73113229	9.316508554	12.4137858	9.537827079	9.060794581
ART4	9.524387874	10.19094211	9.132686501	8.615842694	9.717795857	9.622777828	9.345509685	9.593878781	9.999583447	9.452682681	9.715185744	9.064990957	9.711299346	10.54084467	8.473148897	9.089446656	9.338130984	9.532897495	10.93423078	9.256787978
ART5	9.338203542	10.20892465	10.45025308	11.95668441	10.8819198	9.644191391	9.68026009	11.07377916	11.80573709	11.32392062	8.903608948	10.31443687	11.81303724	11.23823421	11.10191413	10.73355448	10.33933177	9.193587914	11.50449795	10.48768096
ARTN	13.12567822	13.01314042	13.16141958	12.46870194	12.99709965	12.79001724	13.24805815	13.25260042	12.05836351	13.37108168	13.36833069	12.9331293	13.60615942	12.52332881	13.40039009	12.85841048	13.91912265	12.99276946	12.36694758	12.81092812
ARV1	13.06774831	13.24733145	12.25024028	12.0408053	13.11845291	13.30629335	13.33779657	13.18435734	13.08709577	13.64937988	13.28182194	13.07983625	13.45979138	13.21588918	12.18900206	13.50622185	13.02831473	13.56179058	13.1475194	12.80487376
ARVCF	12.6168089	13.18779266	13.60234889	13.02379923	13.63637978	13.37870642	13.23858164	12.93106752	13.26744668	13.21126317	13.05267352	13.72000454	13.22238976	13.32600752	13.2539504	13.40633202	13.57205798	13.21308574	12.78956741	13.2333889
ASAH1	13.8388158	13.85228755	13.85442881	13.17771712	13.89004146	13.74893639	13.89231562	13.91027762	14.01724791	13.8459954	14.00236609	13.9875873	13.91835174	13.94023848	12.97433841	13.83854636	14.04159708	13.85440363	13.74790368	13.91641772
ASAH2	10.06495299	10.55969212	9.948904308	10.47612857	9.453159303	10.48568532	10.69163561	9.587388437	10.29317077	9.429943588	9.780725553	9.872830839	10.04597796	8.991877924	9.621662696	10.00217445	9.567400929	11.75889777	10.32370677	10.27503401
ASAP1	13.70738786	14.07918941	13.69861007	13.39861859	13.82799355	14.08506792	13.61251673	13.80148166	14.07827184	13.92117735	13.6804129	13.71045668	13.86543665	14.03066712	13.74506888	13.94633357	13.6877016	13.86512726	14.05890461	13.71274893
ASAP2	13.87873255	14.04799111	14.0407068	13.71339403	14.05328889	14.09738342	14.1060966	14.06978423	14.04396168	14.03102575	14.11716358	14.08044788	14.06194965	14.10445376	13.90364048	14.05949471	14.00746176	14.02735946	14.12461529	13.95534586
ASAP3	12.14624647	11.05378904	13.59286708	12.2331719	13.56395182	13.4009222	13.92936172	12.09479476	13.66040805	12.64731576	12.84881623	12.4930485	12.10545672	13.41589352	12.27301539	12.51278915	13.33488597	12.67527622	12.78811535	13.00495103
ASB1	13.61596889	13.4645971	13.83166142	13.16616346	13.83129617	13.55018254	13.85195335	13.7116737	13.27507963	13.92175434	13.74930432	13.8880459	13.86980101	13.47073849	13.08047139	13.88155076	13.7148153	13.80059965	13.57168335	13.73441323
ASB10	8.928285526	9.42068324	9.208474166	12.44668148	9.47196704	9.531562391	9.306476723	8.800178447	9.321021395	9.428129651	9.057687039	9.259497875	9.27737166	9.857837132	12.23838285	9.45918487	9.451947855	9.154250704	9.654689947	9.046219087
ASB11	8.92888251	8.411201337	9.846554358	9.818222252	9.36169965	8.961128441	10.17994093	10.1204661	8.809581768	10.162639	9.493745717	10.52323986	9.921333601	9.467464645	9.014399722	9.149929147	9.20008038	9.770413174	9.712399389	8.703964013
ASB12	11.30821122	11.57636957	12.93435074	12.80910008	11.91496515	11.74510582	13.15454013	12.71509786	11.21412558	13.29886424	12.7180424	12.43936894	11.7730509	11.79910232	12.36298597	12.58345935	12.25344795	12.32501143	12.72237771	12.04130349
ASB13	13.27574117	13.39518159	13.52781261	13.24565562	13.44412129	13.60093235	13.55294159	13.33119101	13.60468957	13.66979518	13.24205726	13.49931384	13.32988156	13.41180078	13.16390348	13.596165	13.39331538	13.54030148	13.3174235	13.3472257
ASB14	12.50724116	13.32821643	11.66363798	10.85039378	12.45690287	12.31428806	12.35912594	12.51081509	12.73531439	12.18836449	11.71438511	11.42172258	11.88298429	12.55705411	9.939720989	11.78382834	10.48481607	11.62814064	11.5492542	11.98867017
ASB15	9.460376894	9.807328937	9.007253792	9.4288598	9.667674835	9.385400362	9.305769227	9.109332121	10.13815612	9.608657948	10.47316543	9.075116071	9.409188741	10.28059815	8.806497199	9.205246246	9.012819473	9.498845463	10.11589824	9.098489039
ASB16	12.7985387	12.80740835	12.38158172	12.47206055	12.79443054	12.88827423	12.50781204	12.94491218	12.37217669	12.70305701	12.57879093	12.75608712	12.397648	13.01112471	12.71471863	12.9201954	12.74373118	12.95844713	12.53691255	12.72673097
ASB17	8.938269002	8.417252383	9.067194731	7.873426699	10.15229941	8.453612337	8.969310039	8.363718864	8.962902252	8.913679659	10.68856802	8.782701059	8.789769645	8.837340735	8.028181049	9.026611908	8.251396323	8.60827974	8.330848228	8.725030188
ASB18	10.261958	13.51674275	10.88807438	13.61325166	9.148537829	10.77003621	9.869669123	12.27677168	10.70548299	13.1254487	12.160175	10.33884331	11.01919783	10.62821723	12.72005069	12.95013889	10.87222216	10.09818649	12.09862977	9.860378724
ASB2	10.74331488	12.24208841	9.319481893	12.03374105	9.898748622	10.3095321	9.905430994	11.61593903	9.236470734	10.33005763	10.29896761	11.06942492	12.11951412	9.501118725	13.02979509	9.706123092	10.91688229	10.54688033	12.1881852	10.24017036
ASB3	13.63694535	13.90100279	13.44085468	12.95268723	13.51698942	13.7075225	13.67372177	13.56571445	13.76801183	13.64231701	13.60804443	13.52008579	13.59561918	13.71136796	13.09593991	13.51024518	13.39989681	13.6668095	13.69766563	13.61840266
ASB4	9.925392207	10.13795664	10.683523	10.4465723	10.38047497	10.51065959	10.61713362	11.71336247	11.00702651	9.710886279	10.25648923	13.56712911	11.60683721	11.12163557	12.8776628	10.29833629	14.1180228	12.43145958	11.07204774	9.911628206
ASB5	9.521475782	9.414196158	9.103453607	8.671412743	9.655701403	9.386049071	9.24176489	9.601108346	9.810296622	9.20197454	9.281408603	9.103922108	9.534918081	10.53645331	8.520804764	9.140800774	9.044619248	9.098044961	10.04248454	9.269921933
ASB6	13.41433787	13.58277195	13.65994864	13.21477081	13.69392049	13.59341458	13.64798131	13.52168841	13.49343986	13.75999914	13.49080963	13.53542695	13.60939938	13.58103822	13.42049716	13.70788729	13.56364255	13.55137621	13.76201124	13.57771379
ASB7	14.41788553	14.19192578	14.23488157	14.37235011	14.40532359	14.22755685	14.37229666	14.40666057	14.05725443	14.402993	14.35585594	14.38102465	14.33657131	14.06243005	14.44327351	14.2543116	14.42665643	14.50093077	14.01336978	14.29839687
ASB8	13.79955777	14.09042307	13.81576921	13.40148422	13.84281391	14.01249296	13.88669557	13.93472545	14.05493701	13.97488928	13.86681978	13.8708019	13.93812186	14.10787004	13.70584311	13.92280085	13.79984495	13.87783567	14.13142978	13.90564801
ASB9	13.72632975	13.99621001	14.09098711	12.34899912	14.1559218	14.08626021	14.27721074	14.29191555	13.55649397	14.31886485	13.80099735	14.4413725	14.32991007	12.1030487	14.14422406	13.73977748	12.96991965	14.23679888	13.75254917	13.55257519
ASCC1	13.82519936	13.74131842	13.4428634	13.0727964	13.77289705	13.63309324	13.74382752	13.5192657	13.73251658	13.57097955	13.49230954	13.63170822	13.41695896	13.49028878	13.20420391	13.44176969	13.61373556	13.63675622	13.71375893	13.53852459
ASCC2	13.56135939	13.94319717	13.73425091	13.24090546	13.77181523	13.88141333	13.78105068	13.61050343	13.86412591	13.69919231	13.62534342	13.73949781	13.56423316	13.84783119	13.41282053	13.67642225	13.78301145	13.56407231	13.81954029	13.60940027
ASCC3	13.55474101	13.68077278	13.41252892	12.96563455	13.48687247	13.71301081	13.69723551	13.45945102	13.5510944	13.74438268	13.66024063	13.39190667	13.58279095	13.66839165	13.14474475	13.51584982	13.46168237	13.5734667	13.59361168	13.49426906
ASCL3	10.9139199	11.53402262	12.16590763	13.55219709	12.27661547	11.52641913	10.75024687	11.81908242	10.76335856	10.49816166	11.82612211	11.84883189	10.76789547	12.0288192	11.5516389	11.79685424	10.69849636	10.85106574	11.13128582	11.01388452
ASCL4	7.995161443	9.953572892	8.880895387	9.057733914	8.584067695	10.41905727	9.351465118	8.74755364	10.01136039	9.553217859	8.716370373	8.756794568	9.169209201	10.17783476	8.064036992	9.242493627	10.17669596	9.267121079	10.03294313	8.805052871
ASF1B	14.21060908	14.47247934	14.2060471	14.06081102	14.16187747	14.51352211	14.23974711	14.29648605	14.49882718	14.28646936	13.90973076	14.26050745	14.10443561	14.35396375	14.10465467	14.25561954	14.18835217	14.27591235	14.44898725	14.32996995
ASGR1	11.43915106	11.42003148	12.21916737	12.53301787	12.53114199	10.97061752	13.36750596	10.95984036	10.45429432	13.28055552	12.39260963	12.08970319	11.51073129	12.05727355	12.35987097	13.70716268	13.19709401	10.93946633	12.5253545	10.95231155
ASGR2	10.05610328	10.03643589	9.051163307	13.9704509	11.38100027	9.895493577	10.66495253	10.65367146	9.403637048	10.15724429	10.18007868	10.62752431	10.17842866	9.964140315	13.75386529	11.15477889	12.00564668	10.27864961	9.902488792	9.683001438
ASH1L	13.98428584	14.1284661	13.95052963	13.78630214	14.0377937	14.11801521	14.085256	14.02514874	14.15566825	14.10591568	14.03718355	13.95599668	13.97962116	14.22497404	13.99156426	14.08564853	13.96644731	14.06989588	14.17799205	13.97722043
ASH2L	11.90025184	11.81560655	12.26463844	12.03746208	12.27779126	11.2541811	12.28450912	11.37307166	11.92051747	12.47039299	11.43496471	12.33432882	11.87158176	11.98276987	9.467274122	12.15050752	12.29548198	11.47438291	11.93830845	11.7760329
ASIC1	13.86098051	13.62330978	13.83160928	14.00589213	13.90386587	14.00155879	13.682998	14.03019884	13.996551	13.65665545	13.76543779	13.85751484	13.44997956	13.67314719	13.80783813	13.83888902	13.72891267	13.91314949	13.82029114	13.83540705
ASIC2	8.927163152	9.770439605	11.59253669	12.47675536	9.311051759	11.34732203	10.76812489	9.691777261	8.822161035	10.47338624	9.683273258	11.13433556	9.460405368	11.35952982	11.5117605	11.81816998	9.677327325	9.17329022	8.720832675	11.02607182
ASIC3	12.59422577	12.43434733	13.16097265	13.75693639	13.30235464	12.12798467	13.46293644	12.6290092	12.9113915	13.12287884	13.53155998	13.11925537	11.97383085	13.64630417	13.76964419	12.53048594	13.06049438	12.5642635	13.22690784	12.52013689
ASIC4	10.48760572	10.84017406	10.35155001	12.30312762	10.70087706	10.68295628	10.99858161	10.45354076	10.15589297	10.97038349	10.44333312	10.44393104	10.3832318	11.33027486	12.28481644	10.48072134	10.78907956	10.26012423	11.60930998	10.22265268
ASIC5	11.55766308	10.20790592	8.853636533	8.303115315	9.084397168	12.05697598	9.664980169	9.609232737	9.329406643	9.831808556	11.68395908	11.3084886	10.17286823	9.367372063	8.637012246	9.276591708	10.44818465	12.90041693	9.296659053	10.70478203
ASIP	13.55058945	13.42141084	13.50459241	13.66789748	13.57502998	13.85176298	13.7494946	13.78081878	13.75567861	13.47329236	13.65230043	13.56055287	13.35766963	13.51474298	13.08367404	13.7484203	13.59816958	13.62012792	13.6702072	13.60371903
ASL	13.97178174	13.91302128	13.98894251	14.13904538	13.93482879	14.01097382	14.05002349	13.83196293	13.93658917	13.98934731	13.91165656	14.07549395	13.92612991	13.95316867	14.07227247	14.08065363	14.03663179	13.97077615	13.88277555	13.95670755
ASMT	9.432572474	9.161511505	8.480066179	12.11978198	10.67343495	9.967414674	10.4557751	9.655585995	9.484039368	10.09277153	9.576723658	9.858961213	9.656326308	10.30998472	12.58147251	9.381402972	11.22270421	10.31451676	9.845592483	9.161398324
ASMTL	13.46776896	12.78500111	12.8407393	12.37241511	13.61120185	13.44072124	13.62329098	13.5787352	13.18432337	12.9752146	13.37041309	13.56613138	13.25400366	13.36795208	13.13185107	13.57755253	13.72382716	13.41495886	13.28740402	13.42144961
ASNA1	12.9519204	13.441049	13.25120946	12.89115692	13.36007448	13.3664568	13.31415956	13.31464892	13.2015357	13.8247797	13.36744106	13.30067054	13.66867913	12.93957149	13.22926728	13.53861993	13.19943887	13.47659793	13.49123195	13.47948883
ASNS	13.72395044	13.86048166	13.62761976	13.5193235	13.78891648	13.86647008	13.85059335	13.78437526	13.86164546	13.87808779	13.79265905	13.79238033	13.84283585	13.96365585	13.58559426	13.84481203	13.77483261	13.7930738	13.90140905	13.72743022
ASNSD1	13.82343698	13.97762165	13.76444949	13.69189483	13.8699762	13.98801937	13.97191363	13.89471219	13.96394924	13.97512596	13.93494009	13.86480457	13.98906054	13.98718218	13.68417641	14.03171958	13.85811759	14.00369828	13.95234504	13.84073609
ASPA	9.422270863	8.462015923	11.62042151	10.52906092	8.48805818	8.716831059	9.638158208	9.67731554	8.776770153	8.322839214	9.41272418	8.361521344	8.228763309	8.794865651	8.714632004	9.269001711	9.929105203	8.338133796	9.986674302	11.29346717
ASPDH	13.5507027	13.30184554	13.33440025	14.08591307	13.80604169	13.0503625	13.39957044	13.45612338	13.3178796	13.54265367	13.71474884	13.70009683	13.19905449	13.77366585	14.05713134	13.14641096	13.69483721	12.53643791	13.62052192	13.51104463
ASPG	9.935457367	10.00186812	10.04897173	11.10664194	10.06731609	11.27080855	9.563503836	9.390016747	10.65420187	9.788740062	10.49368191	10.2739267	9.410155099	9.301775411	11.81158595	11.42082459	10.89122401	10.20307267	9.707367429	9.78042421
ASPH	13.44186226	13.6959666	13.33252661	12.8368061	13.68424521	13.75069926	13.78228875	13.21474126	13.64888983	13.70012445	13.77724509	13.49690798	13.51341858	13.70852688	13.17709533	13.51120121	13.56811963	13.62570583	13.91807425	13.14739788
ASPHD1	13.47982236	12.94388447	13.39374158	13.6910736	13.4488169	13.59363566	13.37713459	12.56869131	12.96692597	13.37377792	12.84716923	13.5728581	13.47259112	13.5707141	13.60146245	12.9918508	13.3445452	13.3044243	13.56027514	13.45189181
ASPHD2	12.58857772	13.06857917	13.8223535	13.07349289	14.08927085	14.01369037	14.02526603	13.58467241	14.03107741	13.18650539	13.6574882	13.49696225	13.65651012	13.74322975	13.11610623	13.74535977	12.86172723	13.37355417	13.20522386	13.42742573
ASPM	13.87782014	13.89999214	13.30110314	13.42352929	13.42473847	13.66504317	13.63188886	12.95982873	13.8459007	13.82045493	13.52414198	13.64931857	13.5182254	13.90316483	13.4742042	13.78567223	13.44530186	13.71847601	14.0350468	13.69800286
ASPRV1	12.43550074	12.28305508	13.25716752	12.38622931	12.89053149	11.52833021	12.9689903	12.70464255	11.90447751	12.52170472	12.31378654	12.62311718	12.05149741	12.62669609	11.18373816	12.64489739	12.62048688	11.70295776	11.77359452	12.68915723
ASPSCR1	13.55355398	13.69575005	13.72774335	13.46682234	13.72896438	13.64396126	13.65484685	13.65791998	13.70427055	13.62179229	13.59925623	13.62442635	13.58192968	13.61695387	13.84348375	13.74073088	13.67788166	13.57432332	13.65766827	13.6281351
ASRGL1	13.51669197	12.97886179	13.91700879	13.59717482	13.94876762	12.21086157	13.81743004	13.82426645	13.96826435	14.09550941	12.88527535	13.94289098	13.63498824	13.99588248	13.57671941	13.93017238	11.84231375	13.81563223	13.88530251	13.46561482
ASS1	13.97701965	13.82176782	13.92636536	14.35636438	14.20997006	14.040093	13.38201686	13.9644009	13.32336916	13.61935261	13.86866138	14.15931781	13.05479441	13.51927886	14.19841147	13.70507531	14.07766597	13.84132851	13.55177294	14.02859367
ASTE1	13.37467553	13.59035649	13.20226249	12.29539689	13.3204242	13.67160342	13.66173152	13.40437422	13.58176681	13.49256994	13.34815632	13.48736101	13.35178918	13.63362039	12.63058172	13.59814988	13.22940533	13.55141464	13.64728666	13.42292752
ASTL	10.18857084	10.6135842	12.33384095	12.2142279	11.9162577	11.11979655	10.36287655	10.33566517	11.65581925	11.27251435	10.0756329	10.85269285	10.29018763	10.90641373	11.04482878	10.37796653	12.4844243	10.3387758	10.99207198	12.22037059
ASTN1	8.674879462	9.007494768	9.489879389	11.56870753	8.865955076	9.340571641	9.040404255	8.753836921	9.009699892	9.291452338	8.84801091	9.392231331	8.841072569	8.95790079	9.730978888	9.081907611	8.747778645	9.060660325	8.962290529	8.760005499
ASTN2	12.45658226	11.61403558	11.93835363	12.71359682	11.93165112	11.84676823	11.93110463	11.98412923	12.17375403	11.6948967	12.20159299	11.69061602	11.69914111	12.37564084	11.52433177	11.78990908	12.34914298	11.74723587	11.98409589	12.3731049
ASUN	14.01474211	14.05851731	13.91603395	13.90404551	13.97579471	14.12557995	13.90778306	13.91939225	14.09589017	14.05473534	14.10004998	14.02522187	13.96982936	14.26497241	13.96851206	13.97918957	13.99096304	14.05304203	14.20093063	14.00007534
ASXL1	14.03402523	13.97136307	14.04803525	13.83817953	14.05308108	14.0176632	14.07164008	14.06321962	13.97214948	14.07874141	13.95860011	14.07567864	14.10276137	13.93169548	13.86480891	14.1416314	14.04077192	14.06320428	13.94746855	14.06362579
ASXL2	14.05082394	14.11061083	13.96126681	13.43768043	14.08392183	14.14509574	14.00235012	14.03323956	14.17743872	14.09232695	14.09209179	14.04968177	14.07348288	14.10022345	13.9289602	14.09168001	14.13503166	14.09954891	14.23970792	14.10931914
ASXL3	12.27154087	9.869495443	9.58017949	9.552837686	8.84257327	9.354502245	10.61413442	9.680919532	9.542747202	9.647402752	9.574995114	10.66945364	8.957493466	13.39244661	9.953437052	13.04135783	11.16342331	11.17970991	8.862479003	11.53886454
ASZ1	8.58838224	8.233972824	8.352494729	8.678452495	8.323405048	8.340850705	8.481007058	8.387427369	8.257735188	8.7223137	8.628566972	8.406873582	8.780864937	8.601960843	8.155787431	8.3726546	8.538359546	8.820776527	8.124037998	8.611380083
ATAD1	14.30367256	14.34963743	14.32112418	14.30725803	14.32830817	14.32896758	9.514128357	14.34773855	14.31032737	14.35555379	14.33823864	14.37924383	14.36903628	14.33735238	14.31914326	14.34055805	14.31489475	9.033084665	14.35024011	14.28966994
ATAD2	13.8665919	14.11609056	13.5787956	13.83766393	13.71804168	14.0907174	13.90356485	13.75520226	14.10351879	14.02934494	13.75664626	13.95472175	14.01980955	14.10452769	13.6626741	14.01749428	13.88363787	14.06505619	14.04810111	13.87735978
ATAD2B	13.78415323	13.66179862	13.47192118	12.13689091	13.78150281	13.87405741	13.6692825	13.4991829	13.82625727	13.86142507	13.74368005	13.7650732	13.55934913	13.83816697	13.41248507	13.85933918	13.82445556	13.86890589	13.90678995	13.5967088
ATAD3A	13.25926709	13.28061985	13.54518961	13.35175644	13.51513905	13.3623734	13.60342415	13.05593829	13.43007382	13.14476534	13.1795318	13.57226653	13.06795441	13.41980635	13.55092291	13.26326736	13.53917743	13.19557854	13.30786916	13.30249976
ATAD3B	13.73446355	13.77220726	14.00800979	13.40296416	13.89962394	13.81219608	13.91454482	13.54107563	13.78311938	13.70874013	13.63973293	13.9476516	13.77803651	12.55493193	13.73501328	13.71722987	13.88407651	13.65400468	13.81738595	13.84489048
ATAD3C	12.1635128	12.61735462	12.39500124	12.91640415	12.60562598	12.55297155	13.08208889	12.7065221	12.4960276	12.80999767	13.06124427	12.50879448	12.79020083	12.50133388	13.2890197	12.59804401	13.01847974	12.48230912	12.88254241	12.33597042
ATAD5	13.30980273	13.59450112	13.07479939	12.56551887	12.82069636	13.40691345	13.14115152	13.14659046	13.43199729	13.55209539	12.98683711	13.45384643	13.18490942	13.60815345	12.68821569	13.32869983	13.04479884	13.52936883	13.19768854	13.33429045
ATAT1	13.79500323	13.79004672	13.79073585	13.62129428	13.85077781	13.87150037	13.96810465	13.73576691	13.73532885	13.52705531	13.82215103	13.71093899	13.60308175	13.7822466	13.57839284	13.96685185	13.80237746	13.8238491	13.39993846	13.82817891
ATCAY	9.065320941	8.435733966	9.777229447	13.05080858	9.159916322	8.943475509	9.043992244	9.038694594	9.894496545	9.148879138	9.264196349	9.511046904	9.1316231	10.27633899	12.97019514	9.239559555	9.579692215	8.981804537	9.85763113	8.771444642
ATE1	14.13577102	14.24299363	14.11432311	14.03806773	14.18200072	14.1917067	14.09710623	14.07789779	14.23953822	14.23469765	14.16012062	14.13305029	14.08665604	14.26461252	14.03886414	14.16336624	14.11403839	14.14006545	14.28371322	14.13954507
ATF1	13.7056538	13.75692235	13.64598715	13.23222549	13.70490133	13.59840039	13.48348592	13.46869251	13.72023873	13.52857321	13.49471591	13.55547171	13.27982597	13.73972121	13.24602645	13.54638455	13.51694884	13.58340185	13.7744301	13.41584821
ATF2	13.9415587	14.11499139	13.93415404	13.78573189	13.97759838	14.06214354	14.08247767	14.004864	14.12700873	14.05279129	13.96870867	13.93996288	14.07012017	14.0871481	13.8283279	14.06972979	13.96706725	14.0110023	14.16530321	13.99925678
ATF3	14.00287151	13.8595163	13.87217099	13.96359067	14.14786765	13.89651486	13.98392245	13.99337649	13.63190783	14.00148036	14.16692919	14.03173402	14.027219	14.19031892	13.97340269	13.92018446	14.01030007	13.92974715	14.20746106	13.74797315
ATF4	14.52977341	14.61985425	14.45433147	14.50294132	14.52977341	14.53204282	14.54714709	14.55066663	14.66227104	14.49495229	14.53627328	14.45166802	14.36893512	14.56512192	14.51503099	14.53290377	14.53609111	14.47744508	14.54193714	14.45894971
ATF5	14.09667843	14.15108426	14.06470711	14.16432699	14.15479793	14.15649448	14.17058849	14.10772214	14.16154024	14.14788505	14.19319732	14.0735804	14.22121535	14.21827001	14.15450489	14.14416835	14.04819363	14.11258809	14.33635561	14.16196848
ATF6	13.51365658	13.70056816	13.54003113	13.19079837	13.68177589	13.69665487	13.78352433	13.68757839	13.70568126	13.87945303	13.66652101	13.50810012	13.75076361	13.80733593	13.24602974	13.76965105	13.61443049	13.81001012	13.89589956	13.55013973
ATF6B	13.63089216	13.60910089	13.72193913	13.37952147	13.74438326	13.66174839	13.83557489	13.73977857	13.60978097	13.58340247	13.41608364	13.61922658	13.44568659	13.60137132	13.70360406	13.76870358	13.80655541	13.68332798	13.55660388	13.62796
ATF7	13.81708035	13.98256185	13.97650555	13.50138863	13.93467918	13.91882441	13.97733221	13.91436238	13.96906313	13.97159805	13.93137957	13.91701309	13.92035331	14.02734464	13.7082796	13.98999186	13.85281137	13.85015225	14.03375237	13.95045093
ATF7IP	14.10294743	14.14053159	13.85191038	13.75264163	14.08300511	14.16276477	14.04877871	14.07233795	14.02845747	14.04538726	14.03300929	13.98344478	13.94548495	14.18525979	13.97407404	13.99678473	14.03486013	14.06674719	14.21368794	14.08721494
ATF7IP2	11.78876601	12.43250631	11.37404177	10.31210003	12.62227832	11.41765307	13.20266448	12.67305167	12.89159917	13.08956043	12.52236613	12.64474673	9.091387159	12.8242105	10.84713784	13.08901476	11.18060663	12.88988421	13.05354084	12.47274547
ATG10	12.00336963	12.91316102	12.65337006	9.682813834	12.83513298	13.23348775	12.64735853	13.08921763	13.28158815	12.73657581	12.89512687	12.95244138	9.183199337	13.33952285	10.93584848	12.8473441	12.88937415	13.57304807	13.11562181	12.75980377
ATG12	13.31895332	13.5270329	12.91208873	11.70737657	13.45366179	13.2714972	13.07794374	13.236441	13.24436003	13.14906859	13.10561643	13.20858053	13.2033523	13.30478177	12.20884341	12.63577758	13.15500563	13.69663124	13.61731308	13.01263727
ATG13	13.77662927	13.95725546	13.84895556	13.37413627	13.92868486	14.00445017	13.98923881	13.92092132	13.87353146	13.96432395	13.8756448	13.770182	14.01487169	14.02685823	13.48089518	13.84085888	13.84403273	13.97561162	14.06952533	13.91748487
ATG14	13.1245091	13.24569792	13.12685471	11.89678756	13.2714776	13.15953869	12.78869671	12.71435444	13.05213096	13.29513905	13.23886703	12.77712384	13.16374652	13.05010484	11.93324169	12.79240739	13.16316347	13.07493143	13.41476694	13.119567
ATG16L1	14.08043531	14.24678636	14.09443645	14.07341555	14.06929771	14.19248465	14.14121856	14.01575949	14.16285947	14.03066218	14.10578936	14.1352984	14.1003709	14.22120817	14.03367219	14.04864788	14.08825559	14.03775796	14.30908771	14.08589564
ATG16L2	13.73258119	13.72835226	13.91312491	13.2562213	13.80715979	13.69068337	13.77309715	13.78538959	13.74299124	13.60261951	13.63594859	13.90832934	13.43944253	13.88263267	13.05423001	13.57171799	13.80373544	13.52048535	13.3379571	13.75007453
ATG2A	13.48352023	13.18999048	13.48458733	13.01396507	13.63493599	13.38794248	13.15725756	13.18979307	13.02320084	13.34253673	13.09714803	13.36187898	13.19029725	13.19151564	13.28926499	13.27264787	13.56282792	13.30131634	13.3637013	13.43560631
ATG2B	13.6763771	13.91488741	13.558237	12.45446855	13.86437428	13.87948782	13.86955415	13.70454706	13.83173117	13.85118159	13.71189383	13.70832251	13.70491057	13.87247835	13.22337934	13.77061671	13.60423823	13.79073276	13.94521093	13.67921719
ATG3	13.42265851	13.89347789	13.59247896	12.49909176	13.4308189	13.82612473	13.57200833	13.68276201	13.7254468	13.69777174	13.61466517	13.65249701	13.52684175	13.64761651	13.61352665	13.55783006	13.3698859	13.79335004	13.72062298	13.35341654
ATG4A	13.96811118	13.97227653	13.80724811	12.87364703	13.69988343	13.96394513	13.77373712	13.88153789	13.94554595	14.05252688	13.95166422	14.11189542	14.10053611	13.96287629	14.11333107	13.92317849	13.73089712	14.04177649	14.28753904	13.82471935
ATG4B	13.77034863	13.80638884	13.9148898	13.79985492	13.81164617	13.81125269	13.85772157	13.66792645	13.75715943	13.5588826	13.50846306	13.7760935	13.47280913	13.90425311	13.60511881	13.74521785	13.85800943	13.552449	13.78484837	13.66432546
ATG4C	12.53363903	12.68938084	12.64984359	10.75068982	12.6894322	12.6881728	12.7002285	11.81973967	12.75211885	13.07519633	12.80443002	12.92718366	13.00664051	13.15375403	10.78501845	12.85278435	12.64726131	13.05741364	12.93484084	12.96696089
ATG4D	13.23864502	13.30456935	13.6783013	13.09981602	13.64489444	13.37365654	13.4532459	13.37363819	13.34266776	13.38119426	13.10098889	13.49260569	13.2554767	13.33291727	13.11684638	13.44750025	13.53050442	13.33476934	13.36004878	13.43151644
ATG5	14.10880217	14.26798479	13.60258913	13.33716924	14.089286	14.27440823	13.99699021	14.08717093	14.22115607	14.05557156	14.06406586	13.78416772	14.06188218	13.951198	14.10757646	13.80953837	14.02751378	14.26217716	14.04144878	13.94872652
ATG7	13.28031776	13.64211656	13.30159929	12.73002372	13.46249652	13.50667222	13.65015944	13.47023136	13.38984418	13.39789115	13.36708863	13.46941563	13.43300215	13.52522209	12.68661131	13.41623068	13.45662948	13.46268059	13.44669309	13.30518288
ATG9A	13.93635409	13.87690128	13.95662011	13.72532384	13.97634151	14.03496341	13.98664178	13.91744409	13.88640296	13.94175958	13.87759538	13.84911443	13.90010854	13.9929947	13.65417575	13.93678784	13.99176566	13.93254658	13.96108119	13.95935072
ATG9B	12.87740775	13.46694995	12.21891324	13.64309653	12.97330409	12.44252151	12.23290211	11.63664234	12.14579973	11.79102346	13.26158124	13.32781697	13.29319525	11.6582223	13.76042511	11.97153282	13.78337358	12.45898077	13.58329213	12.41276927
ATHL1	13.74268155	13.60663047	13.85731318	13.28392614	14.09854268	13.92928497	13.52429335	14.0116689	13.62599814	13.74357608	13.62654704	14.12866919	13.7049469	13.31470425	13.38278345	13.88315017	13.94483105	13.71867188	13.96559	13.8662222
ATIC	14.01677199	14.08884286	13.95335507	13.9701416	14.00067633	14.06992128	14.08044245	14.01049518	14.05422437	14.01569339	13.99759556	14.03661312	13.97354106	14.0967576	13.78661196	14.0449143	14.0486826	13.99453909	14.10128075	13.93207623
ATL1	13.37321346	13.25218831	12.93179385	11.69375881	12.22795869	13.1519128	12.37701149	13.39462117	13.54473233	13.75330604	12.9317242	13.68829461	13.60450079	13.13144693	12.31445982	13.50849723	13.51061375	13.18198559	13.80642293	13.11155306
ATL2	13.30191446	13.59704133	13.18447571	12.74580135	13.4302665	13.46620246	13.23313371	13.26733585	13.45343739	13.45805647	13.20580226	13.39713187	13.39060899	13.17021647	12.79702305	13.36274439	13.52725568	13.49734282	13.5372472	13.11186936
ATL3	13.93412237	13.80031702	13.82245179	13.85119956	13.98738306	13.84719002	13.84527612	13.9496296	13.83262702	13.86912953	13.9614489	13.93727615	13.87783705	13.76485771	13.57505759	13.90846196	13.89844236	13.94030595	13.7437255	13.81386467
ATM	13.91759867	13.96409215	13.4846309	13.14237527	13.78340955	13.96222753	13.75949412	13.77979384	13.86391013	13.85225945	13.69252161	13.77665049	13.81502764	14.16474584	13.40021276	13.84712722	13.41248832	13.83096213	13.74722477	13.66460521
ATMIN	13.67228036	14.07177412	13.64550822	13.36769889	13.84012814	14.10637074	13.78722907	13.83979648	14.01147008	13.73126372	13.79214842	13.68594246	13.84327822	13.94993274	13.73821787	13.8338764	13.86509788	13.90114557	13.96783372	13.77158409
ATN1	13.8930199	13.77787147	14.0689385	13.66883099	14.00480974	13.82042295	13.98129092	13.96608265	13.80871516	14.03537765	13.95395483	13.91803732	13.94842326	13.77040954	13.83325628	13.94643863	13.96384913	13.95700406	13.86974547	13.98824166
ATOH1	8.806494318	10.42710832	12.4538573	10.10592203	13.67193671	9.968170905	12.8340765	10.63515755	13.51362356	13.55412757	9.719544589	13.41330435	9.216885762	13.67154757	9.09252323	13.15532231	12.39892528	10.60123429	9.598510406	13.4212396
ATOH7	9.638435914	9.467168833	11.17529707	9.720284981	11.73620057	10.3539082	9.697464066	10.09414054	9.732692372	10.00328365	9.354616714	9.763409994	10.19440511	10.15593254	9.112005026	10.61110759	9.681991319	10.01541505	10.01537248	10.20742111
ATOH8	9.769091569	9.714695417	9.741466098	10.58001123	11.16275913	10.61917587	10.35317895	10.75322105	12.35960676	11.20774931	10.09725636	10.39781292	9.607676604	11.84420224	9.945295372	10.85870262	10.36418346	10.53220604	10.30374261	10.67831019
ATOX1	13.87592073	14.15099388	13.98554549	13.89767892	13.88200158	14.03613681	13.93501154	14.00535721	13.98810609	14.03948417	14.09041571	14.0156432	14.11520269	14.07561046	14.04845241	14.00768734	13.89795797	14.01958084	14.20779718	13.99219443
ATP10A	8.787009936	9.088474997	13.03098491	12.27527818	9.038351622	8.887476766	10.71433891	8.94589253	8.796459497	9.404526556	8.877102917	10.94468493	11.50388849	9.190923081	11.63095961	9.381065563	9.344196968	9.549120958	8.930044373	8.801428618
ATP10B	13.91707485	13.91717986	14.02019337	13.63076663	13.7185509	14.0621532	13.6609572	13.95354958	12.787482	13.9528801	13.99602722	13.98322483	13.7928789	12.19942417	13.60524406	14.02589775	13.63628702	14.03488913	12.83395491	13.94066825
ATP10D	13.13213488	13.17375071	13.48003567	8.633847369	12.55872673	11.84916981	11.58220181	13.293833	12.51426109	12.75088031	12.92194576	12.14414457	13.62908599	13.47871725	11.69926153	12.48341938	10.63968796	12.73015741	13.48980845	12.70876002
ATP11A	13.58432217	13.77317321	13.73412157	13.62312034	13.69693399	13.66856111	13.89650627	13.80783642	13.701247	13.75054596	13.60255498	13.68866672	13.68428194	13.79390049	13.5159488	13.96364176	13.71074214	13.71596747	13.69374734	13.58569235
ATP11B	13.77907301	13.65155836	13.4412503	13.325754	13.66637563	13.59896321	13.78675606	13.39853208	13.41903353	13.71942853	13.59110177	13.61451025	13.58401527	13.6646265	13.17466312	13.69255648	13.75088243	13.82922042	13.75554309	13.47884574
ATP11C	13.30360534	13.51217462	13.09587414	12.65835021	13.41797454	13.77970776	13.32774899	13.22068891	13.71892314	13.68495982	13.50539185	13.61637988	13.42899577	13.64595961	13.4684567	13.62132718	13.41261741	13.64825171	13.73438601	13.30920838
ATP12A	10.78446691	9.845143468	9.854799643	12.94250094	10.62927168	11.2919609	10.44313327	9.886882955	10.36134411	10.35968566	12.63146578	12.75643409	10.54405048	9.433249297	11.46071576	12.18051267	10.60976374	13.17830273	10.34891053	10.77113336
ATP13A1	13.95359869	13.88397765	14.11253179	13.84931473	14.02931502	13.93902935	14.02756173	13.86321179	13.85707617	13.99476015	13.93947465	13.95576148	13.85147066	13.85652475	13.69788396	13.98530912	13.8712728	13.86445676	13.93521707	13.99218189
ATP13A2	13.43528009	13.60613939	13.72476812	13.01853629	13.76894898	13.62364951	13.70103154	13.54202472	13.50600496	13.81653504	13.63313722	13.77982569	13.80295999	13.53367585	13.42738643	13.84797358	13.68908941	13.77760835	13.52590525	13.67232935
ATP13A3	14.14699741	14.14635451	14.07846443	14.11025732	14.11419377	14.18669679	14.15815861	14.08113039	14.08352646	14.16809504	14.0993913	14.14375311	14.14811986	14.20270524	14.13430163	14.14441557	14.14804309	14.17710988	14.20904114	14.06885716
ATP13A4	10.06320115	9.444553732	10.80458003	10.1038826	10.70874768	9.251324568	12.6658622	10.61240238	10.16611708	10.42463891	9.092943012	9.856917507	9.272736234	11.82838219	9.078899253	11.51772148	10.66291218	10.27806591	9.514775458	9.568242654
ATP13A5	9.089100422	9.086392978	9.098336832	10.09747775	9.402761626	9.123250173	9.732409449	9.066687274	9.552072464	9.435659771	8.767730944	8.930500254	8.984486484	10.22046827	9.01022878	9.495554801	9.15453742	9.260951363	9.553206092	8.950905441
ATP1A1	14.24727766	14.37219462	13.98748447	14.37843034	14.2518346	14.35079123	14.27242845	14.35783343	14.29265373	14.06604313	14.16980993	14.0689909	14.14366086	14.1696939	14.43088197	14.11228435	14.29878211	14.29159556	14.06446058	14.10307311
ATP1A2	10.77048476	10.47740233	9.986948438	12.71649133	10.24279216	10.19262188	10.03797643	10.63398982	9.096542504	9.852342887	9.9628457	10.38486682	10.57335318	9.713010225	12.8247788	9.459738598	11.23869001	10.68792469	10.31642612	10.20108248
ATP1A3	13.90811535	12.17329771	14.0724439	13.88170941	14.11140839	12.90692793	12.70587232	13.59063945	13.43847767	13.68953238	12.22986982	14.21871773	11.39088335	13.86114283	14.17226014	12.4908049	12.07403651	12.60046604	13.98742723	13.91485648
ATP1A4	10.31638091	9.994867282	9.957840371	12.94971664	10.24659215	9.807223781	9.507414784	10.393163	9.628924136	9.59722269	10.18496993	9.517621755	9.702565405	9.990568751	12.5765102	9.271413523	9.926480838	9.724112169	10.48831275	10.11229563
ATP1B1	14.2186713	14.31164227	14.41063289	14.31464862	14.10764	14.30401827	14.32581471	14.20706101	14.35089457	14.35463026	14.35142444	14.25550336	14.32629714	14.56192071	14.20329936	14.34109242	14.18034005	14.19322087	14.37904007	14.32144576
ATP1B2	12.07698441	10.09168971	11.67213487	13.77840856	12.80212568	10.77239706	11.46570023	10.85540385	11.2682021	11.0962899	11.8380539	11.27354932	10.09472306	10.6272156	13.63759313	11.62807518	11.51083552	11.13345928	10.68175973	12.50437792
ATP1B3	14.1255826	14.10727547	14.31242718	14.23014913	14.11004498	14.10074055	14.22438935	14.19354186	14.13235245	14.27149804	14.1614131	14.24063519	14.25397408	14.12272017	14.10941871	14.30059442	14.08400952	14.14655731	14.15062322	14.20559691
ATP1B4	9.257311256	9.946203333	8.716044175	10.86533468	8.828164285	9.613610586	8.66794337	8.706156563	9.164057764	8.361613608	8.535777898	8.957913188	9.434874961	9.05707182	9.890048207	8.580791142	8.719712512	8.482966561	9.792406772	8.121859978
ATP2A1	13.27638245	12.96151022	13.54248895	12.80999025	12.76768433	13.19940425	13.41988552	13.34893752	13.00973692	13.36810829	13.38654701	13.21605582	12.63913191	13.63699875	13.1531977	13.04788016	13.5312122	12.67378843	12.96959473	13.17023954
ATP2A2	14.24062116	14.12623816	14.28824189	14.24873636	14.25494865	14.13032777	14.29119329	14.26577917	14.12978041	14.28771212	14.29301351	14.28174534	14.2624202	14.17876679	14.20627985	14.25448617	14.23315848	14.21868481	14.08072061	14.24089396
ATP2A3	13.10259761	11.88476054	13.72900702	13.33575727	13.88420271	11.56667443	13.68462057	12.96217656	13.28656127	13.14533378	12.9989555	13.21931908	12.11213227	13.87336757	13.05942531	13.03599064	13.67615796	13.20594145	12.87974788	13.35612241
ATP2B1	13.86351738	13.89707194	13.80116128	13.16350251	13.90607143	13.97421801	13.73761395	13.50361494	13.90314478	13.74748954	13.86946709	13.87791694	13.77563391	14.11916072	13.14893293	13.58773513	13.65227772	13.75517625	13.94090957	13.71239388
ATP2B2	9.376161174	9.213998653	9.448481652	12.63638909	9.385766777	9.382601364	9.23512739	9.253188049	9.477371415	9.435575274	9.082856915	10.01118176	9.403786834	9.2559444	11.59978418	9.508851903	11.25264736	9.233748728	9.32659574	9.307175555
ATP2B3	10.67294526	10.35623526	10.0554041	13.63308642	11.63363402	10.88959111	10.34618913	9.847520465	10.00159385	10.41365712	10.63068401	11.00597485	11.22162098	10.29681102	14.01850206	10.17129182	10.05699834	10.56764224	10.87379236	10.25102128
ATP2B4	14.06276334	14.13517009	14.11295366	14.00331426	14.149233	14.1447338	14.0091588	14.07335265	14.18475158	14.14800995	14.09271072	13.98251239	14.15776952	12.4509522	14.01955149	14.15523533	14.0464633	14.03609478	14.05855332	14.0992765
ATP2C1	13.4772378	13.42069648	13.0925621	11.8407164	13.40776666	13.51201221	13.48915564	13.08011891	13.52290857	13.44009586	13.23038879	13.47362775	13.21208023	13.48050199	12.26622212	13.45048011	13.06931693	13.44812061	13.50305439	13.20280908
ATP2C2	13.96992742	13.8096672	14.0069676	13.27596753	13.89650136	13.84062572	14.08455121	13.92765399	13.60351733	13.9231324	13.93069733	13.97514743	13.63203169	14.00518081	13.5332383	14.0773887	13.90989678	13.96598046	13.48048822	13.93994806
ATP4A	10.2928982	9.578372901	11.38485131	13.62545238	11.22103734	10.97671052	10.61264947	9.935402	11.86025199	11.06353552	9.57117581	10.85170478	10.38145974	10.10354661	13.66536351	10.47099439	10.31089019	10.59757737	10.64808416	10.06354709
ATP4B	11.09632899	11.8407387	10.58261156	13.00539898	11.046911	12.42142597	12.18400715	11.43103608	10.79225671	11.46112856	11.39870231	9.648395518	9.921647727	11.14852395	12.14598236	12.34538993	10.14487902	11.33160058	10.48875168	10.68648066
ATP5A1	13.45274343	13.73850332	13.67343225	12.80058477	13.61447132	13.48659518	13.73261526	13.44096178	13.84282473	13.55835579	13.42814893	13.54590312	13.50679875	13.86113363	12.72990365	13.66745966	13.53640383	13.56240208	13.80210443	13.51693526
ATP5B	13.59564801	13.52979024	13.55614167	13.28130256	13.61216076	13.47314589	13.63956984	13.41001616	13.43662513	13.47772286	13.40011933	13.55816378	13.26200604	13.54702429	13.21071716	13.42120037	13.50060666	13.41836234	13.39705947	13.4539633
ATP5C1	13.35821307	14.03458998	13.55546367	12.57365248	13.62125261	14.04060409	13.7127685	13.78050601	14.00961348	13.83761662	13.69440975	13.65443393	13.72677954	13.99092162	13.28625187	13.7544575	13.49696023	13.74259023	13.94215312	13.64079541
ATP5D	14.16766681	14.12300538	14.21645346	14.22276323	14.1866109	14.04576577	14.14828352	14.11159012	14.15822677	14.20695968	14.19483766	14.00312272	14.13864281	13.9466143	14.11445866	14.13428624	14.09027267	14.11112505	13.97695667	14.22681394
ATP5E	13.5800447	13.88511625	13.24751617	13.05818353	13.37713499	13.80156959	13.72308233	13.58416483	13.75387959	13.66142558	13.22047059	13.3566077	13.68368685	13.45178969	12.87087345	13.7948839	13.36715969	13.79131388	13.3464521	13.23128291
ATP5F1	13.5804898	13.96545334	13.68482613	12.64872751	13.57879298	13.93407346	13.781462	13.41189401	13.88163745	13.58441919	13.59710228	13.72253681	13.5040341	14.03708255	12.9925446	13.67854827	13.49672481	13.6564386	13.82142996	13.51928924
ATP5G2	13.3808845	12.88417506	13.04557279	13.80085176	13.15524938	12.31274793	12.65400728	12.77374266	13.06542415	12.89101515	11.22644087	13.35482658	12.42904068	12.85026855	12.74805593	11.87204571	11.42970562	11.74011202	12.5820379	12.93037263
ATP5G3	14.31226132	14.37571766	14.49535084	14.45795406	14.38949622	14.39163503	14.47980296	14.37290692	14.42536959	14.51792403	14.4629733	14.45974444	14.45475911	14.54683289	14.33506127	14.47771528	14.32444407	14.36398955	14.48616604	14.44419569
ATP5H	13.3678639	13.3524112	13.43624635	12.83937031	13.40443756	13.34130326	13.06423009	13.17171076	13.38114285	13.02534947	12.99100162	13.20687486	12.8309649	13.45602353	13.03575419	13.12827642	13.50497546	13.20508637	13.15576821	13.21601054
ATP5I	13.70859229	13.83912953	13.72244463	13.51973131	13.78293622	13.89707753	13.83342171	13.93867212	13.88602952	13.82051706	13.78032979	13.72250287	13.8071162	13.78464756	13.92622408	13.85803107	13.88085024	13.84473429	13.72634729	13.72635265
ATP5J	12.96013961	13.37695158	13.3343507	13.06669599	13.07186281	13.38451995	13.43738832	13.32994399	13.45321823	13.49668616	13.39207255	13.1665344	13.40922323	13.24305644	11.92390203	13.31484263	12.97716603	13.30300344	13.51318037	13.49390056
ATP5J2-PTCD1	13.61781469	13.26659298	13.72605576	13.14728865	13.85485619	13.60286031	13.62578103	13.46328145	13.75716122	13.65968639	13.43886836	13.80577285	13.72848035	13.53589739	13.20031772	13.71831875	13.78754207	13.7371516	13.56475485	13.64346115
ATP5O	13.41188039	13.56891664	13.36240924	13.10797351	13.15374584	13.55098776	13.59839895	13.31632766	13.4951236	13.4547257	13.20045523	13.24878208	13.18290916	13.53965281	12.69019398	13.49509138	13.2598464	13.27930047	13.38339258	13.32416427
ATP5S	13.61095342	13.6142666	13.37639973	12.61734053	13.49381913	13.54012834	13.75330341	13.47185711	13.55285596	13.60875556	13.45423833	13.45624393	13.29036834	13.59478044	12.38586432	13.57694398	13.34760321	13.51336727	13.60286934	13.40280125
ATP5SL	13.43370026	13.43083616	13.65004102	13.21471584	13.56529428	13.56340273	13.73998076	13.55236313	13.42658478	13.77108501	13.41786116	13.61860725	13.69657188	13.56058872	13.4686128	13.76955168	13.51500894	13.51840387	13.62007887	13.67083061
ATP6AP1	14.23238144	14.00147462	14.18588255	14.21996342	14.28672691	14.10365795	14.20317644	14.27250578	14.00746387	14.27034625	14.1820283	14.2135632	14.25828102	13.99245688	14.32647153	14.22571694	14.27258265	14.277885	14.04867558	14.22213546
ATP6AP1L	13.43748419	13.43546591	13.33349661	10.10362178	13.64631099	12.87974633	13.52432115	13.77028707	13.82345763	11.70378425	12.87335412	13.00620028	13.61662528	13.45441544	11.37678924	13.38441973	13.88686949	13.58276467	13.31632831	13.43522929
ATP6V0A1	13.77029778	13.80208042	13.81967262	13.32071491	13.85035393	13.73032293	13.78519963	13.7653634	13.63289162	13.79795639	13.68235313	13.76785114	13.6296308	13.94916738	13.32421549	13.74858225	13.79079848	13.81708714	13.6722789	13.67640749
ATP6V0A2	13.60087724	13.67717658	13.71517359	13.35127787	13.54444642	13.78765225	13.65108919	13.60531375	13.6434026	13.80691326	13.55495381	13.74181801	13.72968138	13.57779996	13.2533386	13.77061025	13.58152217	13.65751588	13.6737711	13.62059898
ATP6V0A4	10.27721192	12.13242144	10.22332566	12.91529064	11.18593751	11.42025517	9.627371651	11.74392609	12.06945363	9.840953518	11.48406973	12.05970535	13.16259695	11.01141254	12.71426847	10.9164621	11.69444848	12.08586192	11.47127551	10.06648542
ATP6V0B	13.56822193	13.86874129	13.94611866	13.5090209	13.85044732	13.92458941	13.94938815	13.8105286	13.88151687	14.00697719	13.92133019	13.89663424	13.98251406	13.95897179	13.75448242	13.97430788	13.80678694	13.8369896	13.88062717	13.82699765
ATP6V0D1	13.45663834	13.67957959	13.50592967	12.3513205	13.52736773	13.56544335	13.55360073	13.52651671	13.54257993	13.61497496	13.57836707	13.58114291	13.57494824	13.60901655	13.29753554	13.57764475	13.53345141	13.53099845	13.66777382	13.54145966
ATP6V0D2	9.111364807	9.766265736	8.785290206	9.005153333	8.712515492	10.40362101	10.16833568	8.925241778	9.004026033	9.342654907	9.152877217	10.02614681	12.32074727	9.051314014	10.02525148	9.259089906	12.7971709	12.5501837	13.44035428	8.707280901
ATP6V0E2	11.86932076	12.36474386	13.00037389	12.04038843	12.501187	12.62196871	12.12930154	11.94564359	12.81160955	12.95623884	12.24148023	12.96734368	13.18951579	12.33777093	12.40065393	12.78730083	12.36790557	12.79049632	12.76837795	12.54446713
ATP6V1A	14.42829099	14.40017523	14.41870956	14.37377673	14.41910457	14.36801109	14.48002215	14.44344271	14.39081143	14.46127739	14.43068811	14.46841967	14.52219672	14.45179005	14.3705204	14.46187974	14.40163169	14.44831429	14.43543073	14.46633608
ATP6V1B1	13.39870485	11.67563496	11.97061807	13.0394817	13.39207511	10.9588053	10.76671172	13.17484307	13.62814627	11.42255716	12.54052878	12.28621031	12.57230486	13.4101425	12.85987337	12.54756625	13.67525531	12.60082492	11.67801577	13.03590277
ATP6V1B2	11.99407225	12.61498116	12.38737541	9.88844319	12.75793576	12.28267047	12.61157471	12.32576897	12.56208907	12.9295152	12.3845	12.46093347	12.79377544	12.99596616	10.1594066	12.79041585	12.72839366	12.52829099	12.82293997	12.55648911
ATP6V1C1	13.88450783	13.98356166	13.87419522	13.72718063	13.87367178	13.9614595	13.78499157	13.78854019	13.97536084	14.00208276	13.89117076	13.93958003	14.1269971	13.97694414	13.60740808	14.00014729	13.93090662	13.98456903	14.08048991	13.80579966
ATP6V1C2	13.87385507	13.62468533	13.96784201	13.3088514	14.18321875	13.84115677	12.93536039	13.80015294	13.06105884	13.83197745	14.07802426	13.91370919	13.96489942	13.5418517	13.55883444	13.97737251	14.22891188	13.94268923	13.01970885	13.99028662
ATP6V1D	13.78475736	13.98099481	13.83950656	13.21099792	13.84531875	13.87885401	13.84734626	13.89765525	13.87868527	13.91830571	14.01050659	13.92912619	14.02460646	13.92554478	13.81862537	13.89389788	13.82082502	13.89156241	14.07910779	13.90928386
ATP6V1E1	12.09722784	12.51600625	12.03254657	11.29099262	12.5427485	12.40829367	12.06610566	11.58407016	12.39958164	11.84017113	11.65059599	12.83458541	11.4556834	11.85181841	10.99982862	11.85573725	12.53878427	12.0868136	11.9308787	11.84576089
ATP6V1E2	13.39647991	13.73106507	13.37549319	12.94405028	13.60486241	13.40373477	13.03187029	13.65380207	13.86062146	13.44525688	13.45362542	13.59461421	13.32692224	12.90231665	12.21518199	13.46726496	13.78139312	13.08813931	13.54458759	13.61445941
ATP6V1F	13.78462125	13.81792367	13.87643887	14.05131508	13.67277725	13.77033377	13.89279783	13.82911832	13.90212796	13.92425617	13.96455276	14.02245871	13.91971291	13.71788584	13.98601902	13.97799867	13.91572136	13.87044788	13.73451106	13.89298405
ATP6V1G1	14.19223835	14.31199318	14.17662339	14.29453118	14.26308574	14.30149688	14.27344601	14.30108198	14.32156506	14.26719423	14.25986938	14.20812959	14.24767244	14.27253156	14.32031556	14.23722027	14.28873602	14.25048683	14.26288949	14.24808696
ATP6V1G2-DDX39B	12.04774721	12.28984643	12.07337723	13.13698262	12.0566235	12.30884001	12.61769691	12.5463429	12.35634442	12.6070661	11.33182562	11.3537401	12.22759521	12.27723771	12.53258986	12.25572909	11.14698084	12.01999253	11.90713262	12.09416588
ATP6V1G3	8.684013794	10.0478386	8.605458799	8.561685052	8.644712002	9.06417194	8.721869106	8.790480259	8.634926213	9.288931632	8.553600618	9.024085822	10.18449401	8.58537908	9.298833406	9.000993466	8.870224051	8.608294368	8.589031919	8.624087594
ATP6V1H	13.90872348	13.98696162	13.70582108	13.1449796	13.97481725	14.03593596	13.89429648	13.96706738	13.9488459	14.02880134	13.86604605	13.93505059	14.01182258	13.30432493	13.83086096	13.9557133	14.02376954	14.08284686	13.96396396	13.8865877
ATP7A	13.75318689	13.78503358	13.65482679	13.60289134	13.86134865	14.0179226	13.55889588	13.70870397	13.92701176	13.91391963	14.06373395	13.96366298	13.80675683	13.64358024	13.9024933	14.00447355	14.03037076	14.15116096	13.98902215	13.67238047
ATP7B	13.71491338	13.50553616	13.8473895	13.37281482	13.76497896	13.76128489	14.04847294	13.86017207	13.59707603	13.90779461	13.59711692	13.74958962	13.62769356	13.98149132	12.73003124	14.08419488	13.68855554	13.84367274	13.06468114	13.72251397
ATP8A1	13.69871593	14.25297943	14.07999842	13.88038055	14.0313405	14.28985795	13.61611168	14.07862559	14.24220135	14.12783955	14.13319779	14.03643214	14.01803958	14.26702613	13.45708527	13.88076488	14.06877986	14.08545685	13.98538986	14.05690487
ATP8A2	11.93774225	11.26637861	8.735563104	10.57534145	8.90591557	9.672377649	9.147505179	9.917336211	9.855096617	9.328348821	8.843302894	11.92718908	13.81337074	10.42422835	10.18996978	12.28219072	8.952475778	11.08583048	11.26707453	11.03004284
ATP8B1	14.22381461	14.24388549	14.13634578	14.11201293	14.28442542	14.3198554	14.23169318	14.19122731	14.28905196	14.22703583	14.22620507	14.20931988	14.08885525	14.32871377	13.94845141	14.17694424	14.17044197	14.27001504	14.22112581	14.24754649
ATP8B2	12.05432897	10.59932099	12.11270483	13.45074173	12.54986636	10.47476	11.50237593	11.27109262	11.45380596	11.53405432	11.27099292	11.5700701	11.25780153	13.06964069	13.2841257	11.25733901	10.42865568	11.07898194	12.0512813	11.47021594
ATP8B3	12.41112019	12.13243222	12.00038167	13.4576817	12.66484042	10.63760526	11.35294696	12.3817654	10.66279776	11.05672358	11.90108838	11.83082359	11.34851369	11.43506086	13.56224226	11.00297227	12.79938718	11.76277666	10.58378348	11.98928539
ATP8B4	12.36501285	11.83680799	11.58674988	9.145751746	10.35196476	12.44596676	11.43612088	11.00483385	11.66514981	11.9116933	11.59404605	11.05912818	11.80384696	12.44520663	9.915278397	12.13869255	11.2452829	12.12153479	9.713794186	11.91961463
ATP9A	13.70491651	13.85102434	13.72488429	13.53127222	13.72404136	13.92656924	13.84599027	13.64193445	13.78087996	13.73037181	13.54051467	13.82265916	13.6308894	13.92306444	13.3618956	13.92915048	13.72667234	13.69842807	13.73897381	13.65993644
ATP9B	13.40702294	13.58742735	13.70109284	12.95886802	13.72339151	13.80943216	13.79923242	13.61464933	13.7327301	13.630427	13.65561572	13.60726264	13.66242414	13.75874913	12.84584032	13.76831587	13.72860659	13.66042375	13.70794311	13.66093758
ATPAF1	13.98405452	14.07594212	14.12725175	14.06291003	13.96969629	14.04409194	14.16017907	14.05669006	14.05560848	14.15239515	14.08391906	14.09249285	14.10317777	14.10961995	14.02302443	14.1823705	14.02270809	14.00763678	14.10460112	14.07039555
ATPAF2	12.97673952	12.61377866	13.18749289	11.99336562	13.31558402	12.91928762	13.02605484	12.67780447	12.85368985	12.83152836	12.91909185	13.00391982	12.91896166	12.85892912	12.25883887	13.11040084	13.22242048	12.96136449	12.32209331	13.17151242
ATPBD4	12.85473137	13.21348246	12.11888524	11.11423056	13.18762451	13.31615048	12.94705425	11.92546582	12.71907446	13.35215826	12.64690766	13.21359768	12.99479778	13.47309264	11.91805199	13.02681154	12.47283603	13.64415876	12.79239928	12.58194659
ATPIF1	13.41652109	13.74138354	13.67154107	13.51540359	13.69167862	13.57058423	13.82106926	13.63155061	13.76023481	13.92489924	13.76342728	13.66268692	13.83303747	13.78002706	13.72093638	13.7956894	13.57701007	13.70361524	13.77520168	13.70899757
ATR	14.01812397	13.89202849	13.61454319	13.47418155	13.6415809	13.91568332	13.9188278	13.68646603	13.83589638	13.91279106	13.77786246	13.88175274	13.7981456	13.93175612	13.6422074	13.90412135	13.77681586	13.9720698	14.06691679	13.77660082
ATRAID	13.75832274	13.87683198	13.72614947	13.20901888	13.75951308	13.8072462	13.63880943	13.7367696	13.79497406	13.75047688	13.64934824	13.89045376	13.69970376	13.68119727	13.31246164	13.80236512	13.84769425	13.80079933	13.74393855	13.73038335
ATRIP	13.11425063	13.18920731	13.35303989	12.97275919	13.261502	13.5619588	13.44431784	13.23946908	13.33987639	13.47698885	13.20129275	13.48744076	13.25284558	13.21587005	12.91938933	13.15332226	13.46601422	13.37507443	13.05266306	13.39967572
ATRN	13.65549894	13.64108329	13.79059913	13.45065295	13.84869685	14.0274862	13.87310735	13.75589957	13.92916087	13.61291086	13.68684015	13.71103965	13.5820113	13.92506907	13.55786606	13.79408256	13.84199436	13.77290778	13.93245985	13.69785112
ATRNL1	8.88193528	8.84386114	8.980351403	8.173904476	8.720831521	8.616893154	9.053296039	11.48875985	13.30752781	9.937929537	9.167392032	8.863365461	10.5521368	8.745201745	8.649636894	8.943025868	8.433746479	8.957088621	8.683477313	8.745242649
ATRX	14.03023073	13.88596335	13.68473259	13.67142477	13.81660568	13.91229154	13.55396775	13.51011091	14.03017655	13.86133416	13.8849357	13.79266225	13.77449403	13.9963371	14.09323561	13.79399979	13.81176086	14.00438294	13.98901698	13.69901067
ATXN1	13.62177703	13.88171145	13.57958624	13.14891258	13.66993223	12.80716685	13.83451446	13.78145495	13.48341309	13.71080338	13.86410801	13.46657682	13.77778781	13.71100742	13.69692504	13.76884966	13.90556733	13.81971993	13.75198954	13.45023928
ATXN10	14.29362913	14.31937733	14.3355804	14.2927683	14.32996085	14.31336502	14.38428603	14.35021054	14.3151078	14.43398836	14.39446057	14.36970873	14.42648598	14.3493288	14.31391063	14.33500554	14.28783115	14.36459178	14.32949239	14.37573365
ATXN1L	13.97760722	13.69693055	13.98743463	13.22642445	14.05977	13.81616007	13.97602094	13.95937355	13.57158156	13.90351548	13.82498486	13.93849892	13.9724603	13.61153017	13.61021761	13.96616225	14.10387113	13.95289591	13.50095475	14.01793233
ATXN2	13.71154036	13.8283559	13.68680757	13.01594267	13.69068425	13.7890594	13.7948959	13.73758931	13.75945562	13.8235707	13.76459222	13.63420545	13.70916006	13.71880406	13.32834772	13.74651805	13.74031061	13.70977685	13.65251704	13.66411831
ATXN2L	13.91067353	13.93866319	13.80768955	13.54102662	13.90552434	14.02154199	13.79516966	13.71982524	13.74931873	13.42674415	13.63552858	13.88094673	13.484028	14.04981358	13.63661757	13.63618508	13.95743245	13.52899602	13.65162166	13.73526698
ATXN3	13.76220769	13.64826948	13.73750594	12.24071061	13.83865134	13.61376678	13.6052241	13.39509364	13.64001383	13.76003521	13.75030678	13.62217635	13.43435701	13.68902035	13.28260039	13.54746803	13.61710253	13.56925159	13.72796053	13.62211436
ATXN7	13.84053343	14.09745429	13.88522095	13.52966486	13.95055296	14.09463241	14.02255783	13.98179563	14.0602663	13.91115948	13.9352185	13.91754535	13.92360336	14.09731244	13.81468713	13.95415202	13.93855659	14.02688626	14.03597447	13.89177898
ATXN7L1	13.71743364	13.90474229	13.94706381	13.64410598	13.90856604	13.87171985	13.98307393	13.93809641	13.97734351	13.89637074	13.99731342	13.94787697	13.94484328	13.92286371	13.83762079	13.99201382	13.98774953	13.93753177	13.86065463	13.95455047
ATXN7L2	12.86315515	13.08823731	13.1630904	11.37884494	13.26279134	13.22638177	13.23399658	12.27777511	13.12341542	13.05624604	12.79346569	12.62313544	13.05592284	13.24706168	11.51012268	13.08956819	12.61782541	12.72700813	13.23807004	13.18558285
ATXN7L3	13.97916304	14.01892046	14.1398885	14.21529279	14.1083459	14.02015051	14.04142484	14.06694532	13.99507423	14.04008088	14.00785457	14.16665807	13.94876608	14.00817477	14.19159104	14.02502449	14.04818662	13.97648824	13.87925876	14.06225547
AUH	13.77723249	14.17183674	13.68666227	13.55896399	13.8816178	14.15061265	13.87974423	13.94753554	14.19224369	13.82085432	13.7588824	13.84725453	13.7273958	14.31823829	13.69249779	13.88209552	13.63823265	13.85843265	13.97159776	13.85337463
AUNIP	13.26830452	13.78654851	13.24437744	12.84054922	13.12283626	13.69136025	13.65992701	13.53800453	13.52884891	13.81943242	13.38489103	13.51646067	13.85214602	13.54194028	13.31799678	13.67487919	13.31578077	13.65440649	13.6654605	13.59812804
AUP1	14.08914775	14.14156374	14.15034196	14.16524057	14.14148632	14.19324091	14.21914438	14.14065044	14.13739906	14.20048228	14.19088182	14.18609804	14.18802018	14.19966352	14.08133048	14.2290046	14.12654498	14.13709162	14.14602747	14.17900284
AURKA	13.53881116	13.70926458	13.22943479	13.53927969	12.96627526	13.75443037	13.66945271	13.25545393	13.6467913	13.04184077	12.99390993	13.50990655	13.15431683	13.48688722	12.83080055	13.47795781	13.27149231	13.24382225	13.47704143	13.36878527
AURKAIP1	12.70060975	14.09287613	13.66543571	12.32391776	13.8644376	13.88908169	13.80912323	13.79684059	14.0971275	13.79336189	13.57132437	13.70741334	13.78935189	13.84914312	13.75295334	13.67250654	13.83394045	13.75241896	14.04081751	13.68164882
AURKB	13.94317123	13.92440019	14.11347737	13.86729597	13.97918467	13.99304154	14.08213256	13.96645647	14.00501951	14.10934117	14.01881964	14.12891902	14.08910697	14.0527518	13.90141529	14.1277977	13.95247285	13.99739096	13.99399936	14.07503579
AURKC	14.05409148	13.04011029	13.75811413	14.0817093	13.45116651	13.57203473	14.15443765	14.01136247	13.71947541	13.20688354	13.66644962	13.00022641	13.67175166	13.71425574	14.04114618	12.79825481	10.64320698	13.22656454	13.92563271	13.20843034
AUTS2	12.89695091	12.34151809	12.97331824	12.81936137	12.67828688	12.78434405	12.73045573	12.79483737	12.86969314	12.65046466	12.89348135	13.02405565	12.4402338	12.4228813	13.07930684	12.82552673	13.05023823	12.69356542	10.77514429	12.74940942
AVEN	14.063144	14.07371885	13.93090206	13.74662396	13.93136037	14.06450148	14.17273467	13.92233158	14.01437829	14.04153057	14.00162474	14.10511381	14.02621131	14.08567694	14.02145104	14.05873219	13.99554104	14.13206753	13.99021174	13.92777109
AVIL	13.76925336	13.65703327	13.50973604	13.12247976	13.61845936	13.57432172	13.67672638	13.79267485	13.66337631	13.37492268	13.78207464	13.59444213	13.04420476	14.0772007	13.19499282	13.40297802	13.4202588	13.35205442	13.31124325	13.53793036
AVL9	14.18464074	14.27607919	14.10925506	14.09432855	14.18753001	14.28792204	14.22325317	14.21091187	14.28196915	14.17547027	14.18228046	14.17101029	14.19144435	14.16295896	14.20853094	14.18671632	14.22585585	14.22877452	14.19167181	14.16569301
AVP	7.843995804	8.883516087	8.445113407	13.86749549	8.961380786	9.623184746	8.615147914	9.096652414	9.455229354	8.024216237	8.67914494	9.265335979	8.423466121	9.132469128	13.69614993	9.242493627	9.027840191	9.49194851	9.070823748	8.536200952
AVPI1	13.68230991	13.58453746	13.80334789	13.01815014	13.81700317	13.48953609	13.68414273	13.80949219	13.34561009	13.87140411	13.76825188	13.69145916	13.95697172	12.69672283	13.37732221	13.81072018	13.80525933	13.71348492	13.66970762	13.74846959
AVPR1A	8.73982826	9.226960324	8.507837123	8.776470328	8.765736871	9.485639914	8.84921743	8.946078085	9.334692608	8.652540856	8.556277388	9.126812726	8.562741128	9.480493743	8.351134743	8.543805544	8.774487636	8.869884915	8.717274812	8.928950866
AVPR1B	9.384435261	9.549820053	9.920817326	11.91535188	9.341686297	9.524505361	11.4866165	9.786605116	10.14776867	11.40914511	9.085257986	9.092083927	9.694654104	11.24376427	11.30427216	9.582385947	9.383480781	10.37619153	9.735079452	9.5265806
AVPR2	10.34523398	9.991563717	10.08355597	12.26443876	12.30411519	12.07562572	12.64431804	12.17224065	11.77672647	12.39932594	10.69976358	12.58352579	11.1378121	12.81910413	13.17062167	11.65675062	10.14698728	10.87262346	11.699477	10.21163282
AWAT1	11.03821859	10.88448637	11.43477681	11.56438251	11.07665572	11.03156706	11.63159047	11.68907009	11.56590699	10.33877384	12.03658228	10.48043305	10.91691081	11.56821856	10.60487121	12.04859149	11.62590036	9.926256042	12.03062882	10.83294237
AWAT2	8.712911409	9.344752686	9.343037569	12.01836251	9.159126722	8.948835586	9.231987828	8.768184436	9.050643485	8.607521696	8.571368261	9.349274179	10.92241391	9.673038669	11.05769462	8.715016047	9.702733127	8.639299845	9.158226617	8.585709084
AXDND1	9.312274619	10.26483961	9.736434547	9.086266708	10.17868582	10.25998198	10.29932189	9.890732072	10.47076286	10.33481189	9.819873581	9.363173733	9.72961407	10.36823756	8.724052425	9.571786168	9.551586557	10.09455872	9.636137434	9.880706243
AXIN1	13.8301845	13.74043156	13.93148482	13.86228911	13.88978801	13.72573691	13.70056037	13.87579351	13.64626464	13.86681598	13.7522772	13.94658606	13.82138746	13.69232582	13.86232484	13.89375327	13.87773206	13.8448871	13.68524013	13.84695081
AXIN2	13.81015623	13.91910988	13.87628913	13.5745296	13.57226898	13.87273964	13.46674912	13.83749549	13.86436659	13.80201762	13.92205247	13.81702789	13.66183047	13.28128347	13.79096714	13.88872355	13.86532389	13.80536398	10.83172428	13.87788734
AXL	11.54213835	13.3148833	12.04534185	12.74323381	12.11154131	12.83209806	11.35342026	11.84179103	12.43947157	11.5064006	11.1606334	11.29973957	13.26743917	9.747049932	13.43376042	10.86768093	12.4195333	11.27606785	13.4310881	11.45814776
AZGP1	13.83148729	13.61843193	13.95750398	13.72618109	13.46068113	12.95056933	14.01606604	13.68005291	12.77987119	13.74266089	13.56374997	13.82777112	13.47023108	13.95449303	13.65285834	13.98037239	13.82174771	13.78982316	13.66366759	13.79194836
AZI1	13.48716696	13.17038796	13.56125831	13.18695702	13.56270521	13.27658745	13.02375937	13.15241848	13.29349931	13.27482162	12.89027837	13.50182246	13.20580342	13.17520808	13.56515362	13.29324274	13.40239957	13.21600217	13.07100302	13.53080687
AZI2	12.70654204	13.52184748	12.88662252	11.88432928	13.1610296	13.49721285	13.23816129	13.09979572	13.38255069	13.45634828	13.10958544	13.11051791	13.1769973	13.38972546	12.27448544	13.09797158	13.04946622	13.41186055	13.32030798	12.86115298
AZIN1	14.2128339	14.28139296	14.1035818	14.09862562	14.23154146	14.31714648	14.20465694	14.2188126	14.29242533	14.29262729	14.16783536	14.31904444	14.32545837	14.30877666	14.04799504	14.25937767	14.23811748	14.25733528	14.3577523	14.19889028
AZU1	10.67693711	10.32401335	10.54337602	13.52012641	10.56885567	10.55709925	10.14021849	11.02077584	10.67439739	10.85340434	9.939047632	9.761137388	11.07990735	10.77675843	13.32802887	10.26378149	11.87747864	10.38877341	10.53905544	10.82665127
B3GALNT1	12.73484856	13.37609692	13.39690378	10.28021091	13.86986834	13.24732803	13.03416153	13.62439284	13.71891648	11.21561943	12.72724948	13.46195145	13.89346875	13.02412592	11.9599026	12.2523232	8.048191186	12.73172528	13.38502064	13.3396398
B3GALNT2	13.87602126	13.91619203	13.47101586	13.71628221	13.8446747	14.01769562	13.95904663	13.96694891	14.01010469	13.93434591	13.98697924	13.8808446	13.83956251	13.68047169	13.71963434	13.9573215	13.83951193	13.97185881	13.89802624	13.85714235
B3GALT1	12.69799056	10.49457087	14.21145984	11.90019131	9.927322049	13.94784847	8.666917175	11.52840482	11.77472935	13.72521711	13.30285535	10.94604377	9.693184731	13.30796469	9.532041817	11.71710648	11.79504098	13.00460045	12.00856348	12.04522252
B3GALT4	12.63635079	13.36313373	12.81886656	10.81380738	13.06382064	13.33496281	13.21752556	13.37147948	13.22404058	13.49375591	12.4018163	13.12474486	13.36008967	12.84845658	11.51693612	13.15501949	13.57379854	13.44713121	12.44766586	12.86474817
B3GALT5	14.08626958	14.24549762	13.6106017	13.38332908	11.93089762	14.14037938	13.96031127	14.13526536	9.586173742	13.65988039	13.93866455	13.87811055	13.92295173	14.21010244	13.67985213	13.57810916	14.10104975	13.59979614	13.07292643	14.0028717
B3GALT6	12.62219772	12.77535174	12.86567291	10.67212639	13.10253565	13.26723953	13.12361334	12.00884775	12.58370955	13.09600631	12.05528251	12.70633952	13.18532455	13.01456118	11.45308784	12.51617824	12.85027871	12.73394214	13.23984036	12.6491458
B3GALTL	12.73576312	13.20478639	12.81610637	10.54094924	13.01481998	13.11688195	12.62369342	12.85677221	12.5117038	12.52993266	12.38568391	13.19826112	13.29809209	12.06213257	10.97826002	12.90021421	12.19850749	13.00619766	13.15711384	12.45873528
B3GAT1	12.87936486	9.811930551	9.252652947	13.91591564	9.434604954	10.86496755	12.42445689	13.19165171	9.135605643	11.00126116	10.10627164	10.88552133	11.29720335	13.9757634	13.72894324	11.23737892	11.17868863	9.956340107	9.31825773	11.66933826
B3GAT3	13.9672486	13.69635667	14.03545513	13.72179964	14.087352	13.76844936	13.88651056	13.94893486	13.80442923	14.07895202	13.92234868	14.05873264	14.10091974	13.83734025	13.86163539	14.02560557	13.98824574	14.02526752	13.83676301	14.06237999
B3GNT1	13.20752828	13.22619355	13.41920152	12.34603877	13.19875927	13.65292177	13.44188961	13.21462269	13.49896196	13.36992834	12.98052446	13.47038652	13.42788024	13.48253924	12.58832424	13.60360541	13.32649302	13.41489912	13.45398837	13.36618234
B3GNT2	14.14992598	14.33804301	14.09810454	14.25177978	14.17562991	14.20310181	14.26581606	14.2333094	14.15913087	14.26400487	14.30698723	14.18310064	14.30381847	14.25695935	14.11872834	14.27747808	14.22029265	14.22111602	14.22374812	14.14008289
B3GNT3	13.67453177	13.9185491	13.74122356	13.32106257	13.89494557	13.79445354	13.91011199	13.92656715	13.5701184	13.86449335	13.7723731	13.83022057	13.88820005	13.81005773	13.45944144	13.86562254	13.8806708	13.80650849	13.87145463	13.61635924
B3GNT4	12.48799732	12.76337952	13.43158243	11.67809479	13.49709281	13.48313109	12.96062884	12.62608215	13.0978992	12.91107638	12.91862016	12.89223503	12.42955546	12.87226041	11.64421397	12.16884011	13.4052271	12.53639267	12.77557795	13.39034449
B3GNT6	9.294026617	8.697213297	9.501912956	10.39680124	10.47979436	9.399608961	10.46582519	8.885397029	10.11293293	10.11084987	8.688377966	10.18875763	8.60072062	11.61151107	9.319173269	9.509909857	10.61225798	9.243272622	9.02749315	8.999970736
B3GNT7	12.7394976	13.37694295	11.60712866	12.24976063	13.54375942	11.73780087	11.27130854	12.20789946	13.24115897	11.24249454	12.88102786	11.85273555	13.30234806	12.69677983	12.54588588	11.40532768	9.513382462	11.61663736	13.16113001	12.46286464
B3GNT8	13.37335603	13.29213315	13.74901425	13.32331207	13.15755604	13.51068495	13.83759948	13.45966014	12.4129011	13.93473644	13.3948967	13.77521064	13.4384356	12.75452347	13.41799976	13.8727649	13.76133056	13.50596135	12.90657593	13.92849522
B3GNT9	12.55340059	12.0489368	13.24762313	12.5252639	13.18765717	13.11328529	12.78987058	12.35436436	12.75552855	13.09993715	12.15386568	12.31202912	13.27769262	12.31485286	12.72806174	12.82665419	13.51885882	13.07572391	12.88848302	13.27617108
B3GNTL1	12.93865644	12.99572064	13.35491426	12.85986859	13.53188844	13.09899672	13.2370843	13.29865161	13.20373612	13.08712217	12.86517495	13.26131289	12.88610214	13.03698223	13.22533454	13.03070453	13.28659521	13.30339428	13.15711903	13.01703652
B4GALNT1	11.91348422	11.62723896	13.03578402	13.67125189	9.82639143	13.24226077	11.03108245	9.011943509	13.98948255	9.96946919	13.1651396	11.80099286	13.14154756	12.88287002	13.403419	9.07921062	10.72216714	12.04818546	9.76950415	11.86349094
B4GALNT2	11.74843107	10.27796824	13.21842911	13.36444388	13.79244851	9.542603687	8.976970036	10.70864635	12.93438148	10.29580666	10.87548417	10.63321478	10.15759191	13.93771156	11.54593625	9.857434156	12.69332051	9.834608149	10.08916441	12.86394169
B4GALNT3	13.80849193	13.77933117	13.96521187	13.68644176	14.01628179	13.90048058	13.84599299	13.93466659	13.74904914	13.78003978	13.83407328	13.95714174	13.77376959	13.35997274	13.60206365	13.88477642	13.95375176	13.80242984	13.79322601	13.83372296
B4GALNT4	13.34246101	12.00194521	13.76647981	13.91925783	13.54927049	13.77173924	10.26328026	13.26121319	13.61169891	13.26574831	13.32667651	10.32756512	13.62920932	9.756396004	13.85614629	13.41593361	13.50997744	13.33036318	13.18176598	13.58778091
B4GALT1	14.38786023	14.18083418	14.39518378	14.36336707	14.4594267	14.20920998	14.47645661	14.48653968	14.18810427	14.51769047	14.47296126	14.42620405	14.49055719	14.16906463	14.41586175	14.47275649	14.42264339	14.47771828	14.08157072	14.34804974
B4GALT2	13.8362007	13.93971604	14.01516969	13.68423831	13.97526358	14.08025364	14.01946513	13.87231838	14.03139293	13.84206557	13.86244401	14.02826143	13.94467136	13.9994825	13.7120232	13.93477607	13.95732695	13.8265443	13.93172622	13.91161279
B4GALT3	14.01758165	14.15618793	14.1611497	14.03636535	14.09442113	14.20984596	14.15143147	14.09142271	14.21290248	14.11648764	14.07090896	14.17302061	14.13384838	14.24694327	14.00348244	14.18235041	14.04266412	14.07517625	14.27034235	14.10673669
B4GALT4	13.9203588	13.78299437	13.79447831	13.56312221	13.78484776	13.80123338	13.93492304	13.84356892	13.7375007	13.91294466	13.84522719	13.96816529	13.94676381	13.89913664	13.66076002	14.04097072	13.89825166	13.88474198	13.86904506	13.85754014
B4GALT5	13.78084928	13.99245849	13.65915467	13.3708385	13.7660436	13.96623414	13.88020267	13.95041901	13.98796588	13.82132017	13.81209952	13.76520474	13.93779133	13.64698841	13.69664783	13.82460632	13.86928818	13.8927684	13.76550119	13.59073981
B4GALT6	13.93483985	13.92172586	14.01113422	12.41949802	13.61554408	14.04518265	13.94201523	13.68638254	13.92862337	13.90803861	13.97054207	14.00143658	14.06811026	13.91153253	13.45494096	13.99808551	13.70192212	14.02675218	14.18785454	13.81822192
B4GALT7	13.7226541	13.48302086	13.9858068	13.08325933	13.74152286	13.55213513	13.79145625	13.68350369	13.39423667	13.73043638	13.69958961	13.91569301	13.83016349	13.40238992	13.30346734	13.855767	13.79520684	13.81021707	13.77504541	13.8510985
B9D1	13.20449176	12.8305587	13.48733512	12.47224389	13.47816082	13.11001864	13.33997764	13.10065342	13.44619337	13.2948627	13.48675197	13.20879274	13.19126425	13.02264551	12.92360593	13.55550644	13.51196831	13.30842998	13.36679618	13.48298996
B9D2	14.09173053	13.99744624	14.28191278	14.11848567	14.21326699	13.96840537	14.24246704	14.15287546	14.08562657	14.19130571	14.08998636	13.93770441	14.1272862	14.27525341	14.16971067	14.18435144	13.86000152	13.98662721	14.29559276	14.26907289
BAALC	10.59886613	11.79696595	11.3478462	11.05090707	10.71045717	11.5153048	11.64315389	11.2513486	11.90009697	10.91527774	11.07118411	11.11207077	11.18502299	12.01138586	9.324881311	11.48199195	10.33695591	11.04884111	11.49233556	10.19360725
BAAT	11.455284	11.02752705	10.49113245	10.40777655	11.97388732	12.30878837	11.16182152	11.71235645	10.43794399	11.48776208	13.4356385	11.87619924	11.12638199	11.7323262	9.65225688	11.86447907	9.803811863	11.19685796	11.34393115	12.39369756
BABAM1	14.06281028	14.04746103	14.1003978	14.03463533	14.04971599	14.01694019	14.11722545	14.0697612	14.07653797	14.13037472	14.05338003	14.12377008	14.13448593	14.07156498	14.07879867	14.09702244	14.01146344	14.04620055	14.10546919	14.11272142
BACE1	13.63964443	13.70664736	13.92756582	13.82702075	13.91224965	13.85185223	13.92308357	14.00245634	13.86651169	14.00731805	13.83011149	13.91494348	13.96497437	13.91779016	13.73973286	14.0013177	13.84424073	13.97846228	13.78094812	13.96992248
BACE2	12.59452891	12.82741498	13.10592544	11.81536547	12.7970699	12.35355657	13.31933235	12.85717891	12.20187488	12.93978947	12.35829721	13.13003561	12.25172335	12.79804451	11.25604715	12.90531503	13.15295368	12.69366072	12.36173681	12.55036112
BACH1	13.88134336	13.96309963	13.76251874	13.27730043	13.84027988	14.02259971	13.84858151	13.88937139	13.91192433	13.98849814	13.86961134	13.85688041	13.96531487	13.93627414	13.68407653	13.91465787	13.83893118	13.9143402	14.0121879	13.84028941
BACH2	11.42169629	13.28274122	11.37817456	12.42516206	13.14389238	12.30264634	10.61419245	13.16376203	10.32796331	11.15546146	11.14571755	12.99078125	12.70520879	12.46289508	10.45974296	11.45746635	12.56504412	11.99350986	13.72353006	10.96842344
BAD	14.48305098	14.31769188	14.29533506	14.43445914	14.22171657	14.2840598	14.23877257	14.33544685	14.35820966	14.28147127	14.3666377	14.23074439	14.4888384	14.1203999	14.47500664	14.26125893	14.30934101	14.36004052	14.2262932	14.40183505
BAG1	14.02642017	14.25272735	14.08023264	14.13579461	14.18891571	14.21077934	14.15889927	14.17098131	14.26108005	14.1859474	14.1300276	14.13480417	14.09634227	14.28683099	14.07799116	14.12227831	14.0942837	14.12148136	14.1571316	14.12297931
BAG3	13.86557391	13.6583504	14.09888102	13.69744586	14.02867907	13.77061368	13.94465066	13.88146471	13.81642931	13.97284257	14.05094198	13.98239879	13.91166332	13.44646647	13.91943288	13.94278356	13.97917674	13.8929712	13.87208173	13.95803426
BAG4	13.31219512	13.45508225	13.45681499	13.074147	13.52730222	13.1706085	13.41763684	13.32841164	13.45450609	13.76727849	13.64923235	13.38573898	13.59117964	13.55792299	12.49725285	13.51812237	13.47674142	13.29341987	13.605	13.48920279
BAG5	14.09746617	14.18510146	13.98054797	13.90681781	14.09730785	14.17729059	13.87651621	14.00479866	13.94671067	13.79582959	13.84006631	13.99833956	13.36965819	13.93865713	14.1377047	13.6696615	14.13665152	13.85348431	14.03564737	13.95778619
BAG6	13.23645856	13.19762561	13.31542106	13.064219	13.61239168	13.25175225	13.33671647	13.03644695	13.04806116	12.87473121	12.92153642	13.35699257	12.81952174	13.17201179	13.31820774	13.30144708	13.42192286	13.11028457	13.02011693	13.08367324
BAHCC1	9.572282714	12.26000147	13.28774406	12.29586267	13.2698178	13.31372741	12.68196911	12.60629331	12.61716332	12.82694126	12.45109007	11.68808218	12.74842084	13.21247491	13.16948826	12.92279847	12.24004848	12.89538183	11.96732426	11.96816939
BAHD1	13.68083107	13.45171635	13.894703	12.72206327	13.9733968	13.75528014	13.68180738	13.2532014	13.59327897	13.87440926	13.45158155	13.86195882	13.606003	13.75679041	13.2607326	13.59677774	13.7797305	13.810835	13.67768272	13.73931063
BAI1	12.65702615	12.29774806	13.78378666	14.17013015	11.97534848	10.91942214	12.45458599	12.64955806	11.87846878	12.55034365	12.49933507	11.6829954	11.46619552	11.09876906	14.04791691	11.91225887	13.03486321	11.99569651	13.38364432	13.86400734
BAI2	11.74275207	11.75538551	11.98690515	12.28690291	13.37655822	11.0605858	12.00691773	11.77864296	12.78572149	11.90571134	11.77022024	11.48498303	12.69519693	12.20241875	12.77370983	10.88940799	13.20430448	11.5395652	13.05189316	12.05731762
BAI3	9.271804848	8.506732842	8.799600874	8.730890898	8.852776438	9.007323431	9.024370616	9.40211639	9.723159801	9.245406025	8.819901398	10.09124501	9.272736241	8.790888995	8.526682634	9.096820818	8.655210446	8.871283828	9.548390653	8.928683596
BAIAP2	13.50898559	13.76609085	13.34278033	13.52033643	13.42393707	13.41917017	13.04679824	13.48140397	13.04794269	13.3864033	13.3764227	13.46307683	13.48764936	12.98559407	13.74427146	12.89628937	13.55478225	13.08731851	13.39765029	13.51182667
BAIAP2L1	13.81001313	13.9000643	13.81441741	13.6680797	13.95730355	13.86113119	13.96461375	13.95764904	13.92232953	13.96105743	13.97697233	13.98468506	13.94219056	13.98095456	13.83204019	13.96984781	13.94397664	13.94106688	13.94884757	13.84915878
BAIAP2L2	13.84350188	13.50270781	13.93980001	12.83029871	13.38390657	13.53715767	13.78590304	13.57888976	11.9170536	13.33105972	13.90321408	13.69974329	13.17416755	13.81526606	13.29872761	13.73283837	13.8492958	13.51893409	13.51124143	13.77296708
BAIAP3	12.60418363	13.08919769	13.19803256	13.11105679	13.52512362	12.76497111	12.98415034	12.14048454	12.72250774	12.51462882	12.09567043	12.7473638	12.40785557	12.4072111	13.74765871	12.03859883	13.60671071	12.60190507	12.91202034	12.4339662
BAK1	12.83362695	12.84809195	13.41132813	13.48493675	12.75721922	12.86376224	13.07946097	12.55397207	12.31816618	12.37930252	12.47861315	12.62152418	12.12939036	12.91705679	13.43561136	12.58970687	12.69058006	12.47347992	12.57597375	12.55791152
BAMBI	14.23321436	14.26965448	12.79894634	13.74666261	13.74060351	13.71412457	14.05284201	14.13046729	14.22454637	14.02250833	14.18561043	13.88113113	14.11263106	14.20692199	14.21910636	14.02307283	14.20704632	14.14403657	13.81830062	14.18772187
BANF2	9.504014981	8.309205644	9.950173988	14.03835972	9.065191713	8.800591796	8.06698611	9.511187888	8.112253317	9.226526879	8.744513523	9.523235222	9.247927513	8.555319515	13.0493016	8.949340382	10.59475873	8.292102478	9.539620429	8.274128516
BANK1	12.23659583	12.59997505	10.7053594	8.07823576	12.66786668	10.68822577	11.72381202	11.79592829	12.5611552	10.51522041	12.66227802	10.25769295	12.82315104	13.00652377	9.683381916	8.982108426	10.07264867	12.15399018	13.23382998	11.69927075
BANP	13.68597381	13.43171613	13.56196027	13.77772629	13.87949684	13.62002284	13.69823391	13.57612995	13.6917811	13.41611298	13.7941844	13.42704303	13.46104132	13.53984989	13.5411596	13.76376234	13.85189716	13.66469705	13.55236771	13.62359656
BAP1	14.07222944	14.0953114	14.22130677	14.00621851	14.15341589	14.15331345	14.19216061	14.13061571	14.08409959	14.24299935	14.1121871	14.22022918	14.22915018	14.05291074	14.0987272	14.17387756	14.12039306	14.12458797	14.08014071	14.20071877
BARD1	13.6957943	14.07740063	13.74198235	13.73659735	13.66885236	13.91230979	13.98957515	14.01142605	14.04852391	14.06644465	13.80275466	13.97538873	14.0095736	14.10625711	13.78165599	14.03383946	13.80482371	14.06094576	14.0738836	13.95679388
BARHL1	10.27591458	11.31858351	10.51461208	12.40253835	11.65037221	11.99462141	11.62124874	10.44150017	10.59048106	11.45349669	10.5299436	10.2571634	9.652540105	11.59642157	10.89478479	10.97677182	10.44785223	11.08810938	11.51482682	10.30130957
BARHL2	8.667045102	9.953068956	11.99490891	12.09917992	8.828043558	9.854600904	9.705777763	9.205566112	9.645000845	9.541799286	9.115793603	8.564059976	9.199803602	9.056050844	10.44975565	9.221666495	9.233763714	9.3056724	9.72675642	9.098404468
BARX1	10.4967222	9.605492487	12.73611125	13.65416844	12.87818497	11.50671336	10.63018243	11.42740149	10.36582842	12.99104565	9.718738243	11.17917968	12.39408339	10.01164507	13.27199922	10.45206147	11.44446461	12.14102439	10.36731723	10.73737677
BARX2	12.94240873	13.2615368	12.68378323	10.3656449	13.27407453	13.21738226	13.44924457	13.33736862	13.27162785	13.49246072	13.24027466	12.90981416	13.60685002	10.57013391	12.50806586	13.09230277	13.0237891	13.29649004	12.88991525	13.43564968
BASP1	9.223282756	9.761981983	8.794357598	12.03652371	9.830377668	9.995526495	8.966525782	12.47896147	13.07004761	9.455477723	10.01908012	9.035788774	10.97264447	8.95647297	11.23016509	10.29753036	9.32596898	10.99865328	9.176484262	10.07557174
BATF2	13.23568702	11.36822469	13.82932685	13.57500068	11.10982599	13.27545832	10.57408864	13.32135217	9.381289804	12.84005808	13.43261985	13.2484605	13.54702562	9.496872216	13.65584685	13.18734113	13.71270713	13.83751769	13.55401655	12.92469399
BAX	14.30034587	14.16928775	14.69300202	14.40642964	14.33490018	14.18316273	14.43718255	14.28584597	14.2049568	14.58684678	14.56766753	14.55469594	14.53745682	14.26397824	14.28303322	14.58664297	14.28166962	14.34259392	14.25107873	14.44420454
BAZ1A	13.9124701	14.00431602	13.52008517	13.84433268	13.80589324	14.04217259	13.78408851	13.7494327	13.97003145	13.93660684	13.94873369	13.90570641	13.8716613	14.08010268	14.0289308	13.89301986	13.93675884	14.01826586	14.08415367	13.857913
BAZ1B	14.15098421	14.15401425	14.11443408	14.20851025	14.1748557	14.16750784	14.2140704	14.2274984	14.22870484	14.21465653	14.22027683	14.19330072	14.233957	14.16275394	14.23438166	14.22463645	14.21546397	14.22128384	14.11892936	14.19955765
BAZ2A	14.12643748	14.12929253	14.19241871	13.9484613	14.12315994	14.09408262	14.13317558	14.12960614	14.12213015	14.09760741	14.11830878	14.10370747	14.05978129	14.16120467	14.07932899	14.06893005	14.14969533	14.07920011	14.1461332	14.12078944
BAZ2B	13.89446014	14.03728754	13.7496801	13.33495373	13.81330958	13.88893275	13.86051482	13.77551062	13.93218334	13.87022059	13.90980455	13.84442572	13.767033	14.12383588	13.83295033	13.87401005	13.92232634	13.87070124	14.04395558	13.74636502
BBC3	12.42500113	11.87190524	13.11065808	13.87799159	12.13063185	11.2501715	11.72696823	12.21917764	10.43323768	11.43248477	12.17351356	12.80325938	11.08038501	10.36710268	13.81536979	12.00102823	12.91216562	11.87899057	11.42571545	11.39336492
BBIP1	13.70007584	13.95854408	13.72633475	13.00576655	13.80672222	13.64473077	13.81306539	13.74097031	13.8548081	13.96364872	13.86836556	13.84237915	14.02665311	13.89825497	13.87611264	13.8854104	13.81255934	13.8600161	14.09469824	13.82544626
BBOX1	8.709213664	10.66166399	9.281042762	8.897994441	11.0735431	8.929530007	12.62922255	11.06307941	11.33131888	8.996473676	12.26079238	10.88062713	9.047218797	12.51551315	8.48804602	12.67727861	10.55950322	11.29959395	11.99878424	9.908041713
BBS1	13.78781303	13.6273106	13.81058369	13.78593144	13.7413359	13.83518728	13.74171084	13.79810332	13.75511622	13.6715072	13.60692695	13.61200532	13.63772164	13.69733555	13.7885693	13.74997387	13.80721789	13.73771908	13.75968188	13.76788124
BBS10	13.24180153	13.76971062	12.88981372	11.0452647	13.13366721	13.46249163	12.83325907	12.80180641	13.44613618	13.43847075	13.0864616	13.21429985	13.43268446	13.62129522	12.20225266	13.00157106	12.31830012	13.47899001	13.76787937	13.12394919
BBS12	12.85187531	13.11071675	13.11996757	9.491130535	12.5550303	13.44611036	12.15249368	12.91264766	12.98761291	12.81172999	12.80915981	12.75861603	13.20697516	12.85273633	10.80202893	13.0377	12.04620516	13.31152215	13.47560814	12.9106116
BBS2	13.76910819	13.89407253	13.71828035	13.21649967	13.74876329	13.88301371	13.7351219	13.71425227	13.87250907	13.61612991	13.82190005	13.77311577	13.67868311	13.60076608	13.53839364	13.88655861	13.98042671	13.84467316	13.82215907	13.71354498
BBS4	13.33589376	13.3187555	13.11252809	11.28224628	13.58944314	13.3344506	13.07769367	13.5234814	13.48337511	13.24765263	13.31079191	13.17996755	13.16068663	13.48556032	12.78830958	13.04814682	13.2402254	13.50332303	13.14432784	13.3533553
BBS5	12.75673026	12.57830501	12.8243864	11.05799367	8.747367678	13.3512067	12.17867668	12.8993375	13.45027424	12.73431242	12.84504566	12.84888351	13.1868369	12.8135565	11.64856981	13.09497773	13.02684752	13.446417	11.29405624	12.96512739
BBS7	13.82162036	13.76184415	13.56462001	11.60330395	13.74193802	13.7161775	13.4157748	13.35906782	13.70387044	13.5600206	13.712822	13.64332292	13.77669092	13.62501669	12.75064612	13.37900518	13.49404717	13.78335071	13.52163446	13.73335528
BBS9	13.0250953	13.03557914	12.9734101	11.20809545	12.84375562	13.15677133	13.21652951	13.11194213	13.51765913	12.8975615	12.88350597	13.09409023	13.12094033	13.3179234	11.53593406	13.17865088	12.10508826	13.0441516	13.03455336	12.8974104
BBX	14.0570242	13.85542562	14.06149693	13.93671045	14.09688953	13.89293236	13.9332738	13.93297366	13.94541078	14.07546259	14.01041737	14.04780626	14.12587628	14.01344126	13.99221912	13.99356253	13.97351097	14.0386495	14.02196611	14.03041675
BCAM	13.80716843	13.40563323	13.76544798	13.66205483	13.22588914	13.48638697	13.46756484	13.42022315	13.3007351	12.9908307	13.69155104	13.06189958	13.50416884	13.59457646	13.8259539	13.15174394	13.6363246	13.10964614	13.53219498	13.71438073
BCAN	12.82837017	13.02662078	13.39234086	12.90663027	13.24097715	12.35669052	13.49003079	13.00270487	13.22672268	13.09671606	13.10305692	13.26235497	12.73097489	13.24761764	13.15670472	13.22269637	13.33743385	13.18906463	13.11012578	12.97009949
BCAP29	13.05085391	13.54364367	13.03874489	12.03331376	13.36483031	13.39312878	13.19536597	12.96179648	13.65876169	13.71647853	13.00260906	13.46632884	13.53562772	13.6102977	12.91960055	13.37979946	13.42922897	13.68898439	13.70861939	12.94389813
BCAP31	14.07505013	14.15500037	14.01197458	14.1996286	14.00735917	14.16422907	14.1238172	14.06845172	14.17681106	14.07243447	14.07873534	14.0617233	14.06278366	14.17371559	14.02594272	14.08389906	14.05401894	14.03632206	14.1909843	14.04980895
BCAR1	13.78040494	13.56623273	13.66797562	13.0798827	13.86036171	13.56847792	13.70239897	13.69223095	13.39174207	13.6356979	13.62231041	13.62739803	13.84349936	13.30913846	13.68429453	13.68140176	13.87801586	13.73904689	13.45217579	13.72542286
BCAR3	13.74758855	13.75848432	13.36388216	12.14696172	13.72614204	13.40523813	13.61905324	13.56131308	13.60651769	13.6961038	13.64181452	13.58398536	13.81755415	13.09309092	13.56288851	13.45747653	13.80718788	13.48620259	13.70522532	13.54247857
BCAS1	13.44017272	14.08750189	13.55045738	12.67184865	13.91924904	13.44423324	14.00608694	13.96595297	13.95279023	13.86341703	13.97799774	13.8100305	13.85317655	14.09720234	13.64783048	13.69912745	14.04947106	13.91926676	12.46238244	13.0672271
BCAS3	13.75809581	13.54052824	13.64910197	12.99162338	13.64705846	13.54341399	13.63446795	13.80745146	13.64850612	13.40837014	13.58483335	13.38859449	13.37105691	13.83250394	13.35121112	13.33659663	13.45456797	13.62204425	13.57566708	13.62784193
BCAS4	12.3509136	12.13241369	11.85243796	13.82137712	13.14100489	13.30232726	11.70155878	12.78168496	12.38518459	11.89810697	12.42302661	12.56533196	12.99514492	11.44141095	13.25185907	12.55919289	12.90030042	12.96834964	13.1609955	12.01308446
BCAT1	11.64290909	12.38362296	8.741086898	10.02725178	9.239764535	9.821355543	9.182843631	10.8680199	8.982940603	9.833268975	11.78605195	13.12324732	12.46956934	11.28086689	10.5975133	9.227843167	13.40384406	9.602874793	11.24634308	11.8575478
BCAT2	13.97309064	13.85814555	14.04710556	13.76057892	14.09813178	14.06297907	14.04414606	13.75348378	14.05418233	13.91172014	13.7609635	13.90747636	13.77455938	14.03847424	14.09411687	13.8918166	13.90798963	13.83299518	14.06096246	14.00630927
BCCIP	13.3252649	13.52857413	13.35402473	13.33060776	13.40892784	13.44548182	13.30178828	13.16546601	13.37414307	13.54797	13.39135461	13.32999419	13.53795453	13.34711862	13.19634602	13.56572753	13.34202873	13.46751487	13.64670703	13.29482449
BCDIN3D	13.78487645	13.59439929	13.8518871	13.0913643	14.02797994	13.82032614	13.87832923	13.90443995	13.77457071	14.06639966	13.97072346	13.98697132	13.93793674	13.8019726	13.34398474	13.89367913	13.94092675	13.99919582	13.68107856	14.02533872
BCDIN3D-AS1	13.98038813	13.9916655	14.01064472	13.82929198	14.05172946	14.09384104	14.05787491	14.0729352	13.42066234	14.19996491	14.13485238	14.07134476	14.09663898	14.17945485	13.80966362	13.99223631	14.00321647	13.48914923	14.09132021	14.16460613
BCHE	13.12619559	8.731249564	9.598718219	8.789252565	9.078124522	10.06793434	8.704762292	12.15612288	8.610035601	9.199685029	10.05228648	9.745189862	9.161188109	10.22621719	9.361980206	8.509563022	8.461198463	8.646544157	9.548372501	11.74138186
BCKDHA	13.91357245	13.8196572	14.002713	13.97579957	13.93573611	13.82047455	14.04238218	13.91362177	13.6444786	14.01153195	13.85532529	13.96944532	13.8066841	13.7627553	14.01522244	13.95525288	13.91642352	13.78066235	13.69060685	13.98142888
BCKDHB	13.48152876	13.73128582	13.57919563	13.36096352	13.53023096	13.63533684	13.70306113	13.49046344	13.69983655	13.75590391	13.58624492	13.44540707	13.56694618	13.64923223	12.81247933	13.64965223	13.49026607	13.60431792	13.69374906	13.60448109
BCKDK	14.19978278	14.10995395	14.32963396	14.23178956	14.22763627	14.22025673	14.24758309	14.18699835	14.19079327	14.26595845	14.23323573	14.31257496	14.27407154	14.1033661	14.24449027	14.26207032	14.27659976	14.19131107	14.10330801	14.24762073
BCL10	13.92168217	14.03239148	13.97392796	13.04032228	14.01751643	14.03451022	14.09091133	13.8630632	13.79312975	14.05119166	14.02497677	14.00381868	14.05584147	14.08982896	13.54600475	13.98007634	14.02153667	14.06022274	14.12857804	13.98978961
BCL11A	12.12365997	11.5180819	13.742253	13.049331	13.21219402	13.26584352	13.77025917	13.61271839	12.42913851	13.82143033	12.2156056	13.7763852	11.83519663	13.34140528	12.08090937	13.87869655	13.747872	13.9012051	12.24513381	13.60746395
BCL11B	11.0463677	11.11945264	11.87103284	9.590532404	11.7479418	12.03602961	11.6320256	11.00732936	10.70680743	12.52260756	11.32365383	11.91829401	9.772743035	9.53048066	9.355034591	12.1400857	11.33832468	11.4974138	10.8684591	11.82025852
BCL2	8.075542818	7.971817232	10.07872266	9.430850756	7.932706887	9.484391359	10.59594565	8.665335917	10.42651437	8.201773867	8.105284964	9.151620632	8.43641411	11.51588753	8.670234717	10.4868829	8.442746069	9.142775661	8.335603032	9.630267125
BCL2A1	11.08717443	10.94722612	9.825674555	13.28797094	10.61660934	10.8238064	10.11172741	10.73636784	10.14053102	10.10990444	9.926104157	10.16967428	12.60792616	9.948093872	10.80264221	9.586234353	10.65107315	11.07732775	12.16941031	10.2782594
BCL2L1	14.08663385	14.02666752	14.08855757	14.10506893	14.05173494	13.99130672	14.07755091	14.09245631	13.94882782	14.135465	14.08122583	14.12102851	14.10913105	13.8559391	14.05324752	14.15200561	14.05119073	13.99594797	13.97727579	14.08267774
BCL2L10	10.12516856	10.31116616	9.50143073	9.400761115	13.05895438	9.879583136	11.15581003	10.84368663	9.477832045	11.7016685	9.534081821	8.701686971	9.262573403	10.5402509	9.321447677	9.713717517	8.920319183	10.36317104	9.833958153	10.23565283
BCL2L11	13.59500696	13.91746237	13.42728795	13.15167175	13.72024724	13.90644182	13.69460717	13.66203985	13.94786874	13.49741065	13.46969044	13.6809441	13.58228648	13.89635023	13.03690943	13.73977461	13.68554616	13.81781268	13.71483485	13.54302854
BCL2L12	12.58224255	12.92792837	12.96869488	12.87673489	12.99444195	12.89599721	12.78943194	12.29334776	12.71949538	12.80595014	12.64713415	12.83374856	12.58213879	12.1667997	13.51021293	12.77319701	12.63665936	12.69443144	12.96944483	12.71854542
BCL2L13	13.94843052	14.0953063	14.02968002	13.42966336	14.03420249	14.09246351	13.96503228	13.96477759	14.13164238	13.95991214	13.97271984	14.15667673	14.05353154	14.09640998	13.78411271	13.9806837	14.04034498	14.00124094	14.18351841	14.03192117
BCL2L14	14.16178397	14.13813206	14.01260321	11.83041849	14.19542	13.97074292	14.12364599	14.24693627	14.04372187	13.98844664	14.13782676	14.14385045	13.7550683	14.332397	13.83261656	14.20952319	14.05767925	14.17165104	13.6725892	14.13399834
BCL2L2-PABPN1	13.50946097	13.65216356	13.75942001	12.60655995	13.70971431	13.71296922	13.66704729	13.55697605	13.58915869	13.69554749	13.52746404	13.69781561	13.66204513	13.66929032	12.94884229	13.67306902	13.67211709	13.61892736	13.64112019	13.57193377
BCL3	13.16951902	12.72492418	13.34723775	12.84132664	13.29626722	13.1192456	13.3488189	12.78590908	12.18491053	13.11773945	13.01638239	12.93592482	12.99537308	13.13143126	13.25661049	13.14687512	12.81531701	12.69214734	13.02403257	13.0097099
BCL6	13.61789923	13.13606619	13.53949927	13.22093968	13.75772732	13.51734132	13.81552625	13.73452314	13.4931466	13.71016582	13.44794418	13.49205584	13.54628586	13.6659724	12.53815428	13.71103283	13.66844183	13.39700757	13.52119904	13.47678236
BCL6B	9.70320518	9.85785157	11.39976963	12.79041469	13.55987508	10.2982956	10.85051807	9.602791338	11.59847231	9.813740344	11.10052263	12.24519009	9.915503323	10.08549259	12.61562056	10.59923632	10.85054565	10.80135371	11.01771768	10.09571858
BCL7A	12.12190939	12.56212345	13.21698252	12.64194269	13.29591758	13.40967356	13.00853328	12.64297628	13.23615947	12.90092884	12.87846562	11.41117235	12.31301514	13.07895903	13.06245429	12.82495964	13.15504701	12.84377053	12.87702711	12.96252275
BCL7B	13.85772187	14.08020287	14.07072394	14.01104834	13.99613508	14.00506475	14.03434702	13.97016582	14.16737358	14.05064227	14.00068008	14.04754186	14.09062511	14.09484352	13.95388463	14.04571498	13.91637712	13.98848182	14.18319139	13.99792292
BCL9	13.61765628	13.62076867	13.84060129	12.97094495	13.71259155	13.79629595	13.92270409	13.88168192	13.71297139	13.97494925	13.80724246	13.74297136	13.78128374	13.85738926	13.42245152	13.91253499	13.77512832	13.88414146	13.85035767	13.84010762
BCL9L	14.02305446	13.81375314	13.92871976	13.34147297	14.05450592	13.87847192	13.38548056	13.83013807	13.55001192	13.83037077	13.90334417	13.90598137	13.97604524	13.59841157	13.68367899	13.63771679	13.97880296	13.87841449	13.75313939	13.91191966
BCLAF1	13.8816554	14.02606544	13.90455224	13.58913197	13.93804004	13.9940777	13.95158528	13.75416671	13.99740435	13.95771744	13.90843799	13.93323007	13.86477798	14.06086958	13.68124025	13.90605538	13.85107954	13.9168097	14.00660033	13.85728195
BCMO1	13.7039167	12.0870028	13.61083194	13.21030976	13.12026956	13.58916574	13.47031571	13.85213394	10.61762102	13.134492	13.48030583	13.75889791	13.44930256	13.46031615	12.58710941	13.66308315	13.92561425	13.66948253	13.23584234	13.7423606
BCO2	13.50827444	13.01821681	12.68806976	10.47352746	13.01234677	11.7655488	12.70724457	12.80996456	12.0721173	12.10195371	12.62609413	11.8956571	12.198069	12.30845882	9.781099238	12.96874425	11.47070873	11.87004477	12.49597396	12.66907582
BCOR	13.73563162	13.89871669	13.78474863	13.47996025	13.85213152	13.87586545	13.78693702	13.82194459	13.9350435	13.87285664	13.83054561	13.85481151	13.636258	14.00546339	13.73248359	13.89857572	13.80530878	13.82981622	13.73543522	13.74437367
BCORL1	13.8057303	13.50292419	13.8893542	13.14879857	14.02033172	13.77890292	13.7403007	13.74462268	13.73986452	13.89000708	13.75899928	13.6524303	13.70286928	13.6595316	13.57683783	13.92162504	13.90625342	13.75926816	13.73874005	13.93288194
BCR	13.7803018	13.80307681	13.88630969	12.93165609	13.97353436	13.92519771	13.87270541	13.6859273	13.74972963	13.81907622	13.82530934	13.77231212	13.85117169	13.88705558	13.39232496	13.76902928	13.90287439	13.79389829	13.79022995	13.82521206
BCS1L	14.03865663	13.72508812	14.12481254	14.06034597	14.0082936	13.80863907	14.0987135	14.02933226	13.74189853	13.91240998	14.01502713	14.09736497	14.03096751	13.75495201	13.87660277	14.05428481	14.03422922	13.98891365	13.79020567	14.06408779
BCYRN1	13.62063086	13.6349989	13.58431836	13.07557668	13.18107799	13.61091993	13.49603323	13.57088668	13.37619203	13.28027964	13.56353488	13.5697497	13.17385948	13.43752637	13.25873651	13.55550026	13.14620796	13.48023939	13.32086457	13.45432015
BDH1	13.62871436	13.53028032	13.85182303	13.6994855	13.78270816	13.70635834	13.97799331	13.761296	13.58474893	13.86701336	13.6386605	13.92426933	13.63717998	13.73946268	13.6324311	13.906538	13.81504328	13.68486154	13.21642224	13.8047656
BDH2	11.93871933	12.14104212	12.2995011	10.47218606	10.54304917	12.29221978	12.01004788	11.84909986	12.24966578	12.31695795	11.69626952	11.73253492	11.98864806	11.89113545	10.89897755	12.44398235	11.64274586	11.35915936	12.13818244	12.31246087
BDKRB1	12.61817453	13.45314372	12.9720808	12.76982993	13.28185548	13.69985813	12.61770014	12.87676848	11.07558856	13.56703469	13.43957889	13.46958319	13.37349467	11.19799516	12.18756122	13.2111941	13.72031652	13.32645988	12.95493039	13.08548056
BDKRB2	13.96858429	14.05874422	13.91760512	13.4028124	13.96240864	14.12634256	13.88804418	14.03986926	12.06055477	14.13815261	14.10122748	14.06073235	13.97349038	12.13506377	12.84170448	13.96026518	14.07465283	14.05773904	13.37249413	14.04995176
BDNF-AS	13.34052907	13.33937597	12.46202973	12.7708261	12.270981	13.77984953	13.34321573	13.66027937	13.78419508	12.86310328	13.70417834	13.13109038	13.85248891	13.76741994	13.70244154	13.11653587	12.88112316	13.10916299	13.85649683	13.631933
BDP1	13.56438121	13.75701184	13.37355081	12.91557609	13.5776673	13.59888261	13.41679333	13.37182465	13.78454675	13.49069537	13.58977471	13.44482329	13.48190351	13.74562978	13.47572599	13.4776913	13.58681526	13.75128236	13.59922998	13.40929995
BEAN1	9.868822555	12.86971575	10.96588733	10.50188456	11.59902034	10.78654191	10.94059326	11.62537928	12.76209811	9.226526879	11.42111307	11.04780555	12.84390236	11.36212647	10.60532518	10.57441332	12.36296946	12.15639914	12.41915193	9.647886666
BECN1	13.73812626	13.83599792	13.86252264	13.76019299	13.76763203	13.81154424	13.82044074	13.8519508	13.73663782	13.79696516	13.70688061	13.8534881	13.66277436	13.80576509	13.32107722	13.82613038	13.72751318	13.76570945	13.73965867	13.75407326
BEGAIN	11.53925879	10.80521585	12.45804253	11.887552	12.39437149	11.82434258	11.56934237	10.43219074	11.77482945	12.16004113	11.48307226	11.91944594	10.82586562	11.17757499	12.13151804	11.62058488	11.90809314	11.54663677	12.09009572	11.7979758
BEND2	8.380305597	8.359823385	8.794735014	9.488976294	8.680748678	8.24339821	8.470113864	8.549317721	8.479178418	9.079785258	8.294615161	8.7380301	8.574258638	8.494109553	8.717074155	8.798901404	8.463331151	8.649351093	8.44926753	8.209423697
BEND3	13.04204336	13.12891228	13.47920968	12.36428359	13.48642199	13.47844995	13.67361936	13.31412136	13.41283629	13.65038176	13.41291104	13.23570096	13.41007106	13.38569597	12.72458582	13.45381588	13.37947915	13.58643401	13.28104958	13.51944477
BEND4	8.946282235	9.475748125	9.010664806	9.861136891	9.544842433	9.518738818	8.781853388	8.988408762	10.33448213	9.103058597	9.934339672	8.874516878	9.085297083	8.873506322	9.118239404	8.936492288	8.937286567	9.194025963	9.096225792	9.057192822
BEND6	11.4234693	12.66346373	8.915248516	9.017024374	8.366014338	12.4824111	9.050733424	9.933419593	12.98873902	8.85349904	9.706654541	9.036617921	12.97767796	8.927979926	10.34737331	9.155080074	9.256811038	9.872582153	8.858270578	10.49734004
BEND7	13.00610267	13.11891671	13.14241575	12.81551623	13.35132696	13.56719429	12.59775698	13.17694305	13.7583327	13.21148217	13.08940108	13.00422796	12.89724032	10.93725088	12.92823973	13.51140226	13.19519984	13.36537168	13.25268434	13.19002752
BEST1	13.51314126	13.55468636	13.24919297	13.30968414	13.83237182	13.63748029	13.13873198	13.92366783	12.88056367	13.45783843	13.02921405	13.58331348	13.20915178	12.02133862	13.3353798	13.45323539	13.75775353	13.96256618	12.72749622	13.63381955
BEST2	10.34504012	10.8220144	10.32999984	12.44297706	10.85551068	10.22671304	10.53187855	9.799380878	10.12462262	11.12944192	10.03542542	9.983240324	9.992220682	10.40954771	12.21455989	10.74316908	10.4144063	9.661391706	10.16794503	10.428091
BEST3	10.99195641	11.4988086	10.69829813	11.34427504	10.23984933	10.3224309	10.78318165	10.31666268	9.439859038	10.24980335	10.88751125	9.456597491	11.67193011	10.08835171	11.73428357	10.83235059	12.9052334	10.76451721	11.53357215	10.99856481
BEST4	11.55778232	11.86883433	12.02184085	11.73514876	12.42005705	11.00067123	11.34399941	11.41934044	11.40624414	11.17402765	10.83127264	11.4350756	10.63953624	12.21988722	11.21305903	9.893330423	12.02660963	10.24688099	11.48260001	11.34191266
BET1	13.61263268	13.77471353	13.70468591	13.27826276	13.79364685	13.66338442	13.79476479	13.67472823	13.83739798	13.86623941	13.8700321	13.89805698	14.0451116	13.72136211	13.39276462	13.85743724	13.83075098	13.91501237	13.82879776	13.67822023
BET1L	14.0794831	14.05212762	14.09345371	14.14157264	14.14776419	14.16421494	14.0677396	14.13751319	14.03834602	14.04845954	13.9923902	14.1233409	14.06499508	14.07689427	14.0566047	14.13715622	14.11011012	14.07522969	14.1414566	14.10085145
BET3L	9.973624298	11.4818358	10.04089428	9.036655008	8.819502771	11.12429622	9.172408053	11.37729722	8.909775054	11.99305609	10.48912558	8.856266871	11.05827811	8.609699296	10.19331797	10.28902134	8.844942858	9.926505683	10.5118924	9.486765146
BEX1	11.05323358	8.900765516	11.46962357	11.70738678	10.04782476	11.3532485	10.80652165	11.42665797	11.13747428	9.501492456	11.60688705	11.53953206	10.83031562	9.112313213	11.20527127	10.40563162	9.865193684	11.59827322	9.559000499	12.03213757
BEX2	14.10509005	7.888743249	12.43343641	9.87659003	9.315041709	12.82794753	9.918437349	13.7248066	12.67145991	8.223312214	12.0194418	10.88558744	10.86964892	7.875345127	13.98378676	8.73825314	8.856647841	11.99055986	8.36923381	12.7364875
BEX4	14.42885552	8.907606041	10.81941881	13.82155335	9.432392761	10.0652879	11.65659511	9.783109002	14.14589046	8.434231065	12.529771	13.02586907	11.05104706	8.81820173	12.1986151	8.690829448	8.885405859	9.935024696	9.065832825	13.60532746
BEX5	9.588446949	9.449541724	10.9799355	8.920140147	12.93700593	11.93217959	9.918437349	11.26947063	10.31177534	12.80509881	11.91921805	10.30768873	10.37457377	9.884025115	9.740744495	13.58286281	8.836125517	9.848324863	12.69636212	11.54664981
BFAR	13.54665573	13.73446374	13.58625082	13.06881284	13.64777766	13.74585678	13.73568143	13.66249397	13.6819662	13.75127163	13.56138693	13.80122829	13.67642717	13.67324128	13.21386322	13.84280699	13.61904562	13.6817528	13.61761015	13.62826548
BFSP1	13.14229242	12.72406512	12.73022705	13.47187543	13.44795244	13.30204478	13.00549238	13.48425338	13.51289556	12.84252467	13.19546897	13.60084425	13.32172244	13.12510338	13.43057946	13.02100735	13.64891747	13.22120495	13.20744002	12.85400426
BFSP2	9.372117098	9.322324209	9.583398531	12.30573218	9.990455724	9.656469076	9.777006306	9.280777365	9.398922794	10.02807872	9.32393955	9.26065355	9.60214069	9.6850153	10.49583646	9.773509112	9.354440965	9.511540143	9.527325713	9.50809329
BGN	10.18257774	9.045185514	10.68042943	13.47021873	11.67956499	11.05573821	9.99103321	10.1111343	11.69965922	10.87737977	12.24188148	11.5991775	12.67772155	10.19276755	14.08457498	11.125575	10.4408831	11.81094733	10.33891641	10.00592296
BHLHB9	13.3681766	13.18621407	13.52692986	11.51240011	12.81681174	13.60069852	13.27802991	12.79054275	13.5886688	13.62861065	13.31815581	13.39328095	13.19733568	13.50382571	12.59834212	13.4081763	11.89890503	13.3837419	13.45658812	12.61752571
BHLHE22	7.887002965	8.860200185	8.286722764	13.0673063	10.3415453	8.965921678	9.166820633	8.293082593	8.853532348	8.66227776	7.758064546	8.897557378	8.742108897	9.104161904	12.1761583	8.690829448	7.837252476	8.167298663	9.092253758	8.356923516
BHLHE23	8.290457756	8.309205644	8.817288246	12.91460759	10.620918	8.5817386	8.14611404	8.357237795	8.776511365	9.650154214	8.084934901	8.52160044	9.274128516	8.993342792	12.34342779	9.376073696	8.52617317	8.228360619	8.987060944	8.594768907
BHLHE40	14.22325318	14.20904576	14.16196537	14.04130035	14.14880071	14.14790238	14.22261149	14.16287953	14.05879663	14.29909514	14.24403018	14.23491183	14.27311552	14.19532444	14.15443676	14.27721056	14.20453166	14.14873348	14.25932028	14.20879265
BHLHE41	13.29818721	13.67341188	13.8355566	13.45302963	14.13117939	13.90831434	14.01182115	14.12234138	14.10990773	13.8390627	13.94040205	13.89776447	13.67792178	14.06926057	12.93660434	13.51593504	13.49029075	13.57201926	13.6429804	12.57799184
BHMT	12.03189252	11.66161188	10.73399118	10.42077426	12.33536995	10.01150516	10.68616188	11.78288436	11.96227522	9.965672294	11.41920797	11.12009722	10.4853287	9.932017536	9.401493063	10.87800219	11.89040856	12.07491998	11.59844711	12.0717778
BHMT2	10.97920473	10.63291994	9.056596171	10.2506062	11.07739002	8.783532444	9.732511827	10.75620531	9.581490565	8.681202376	10.380129	9.132014392	9.159676208	9.218372873	8.949044649	10.08073328	10.58637912	10.93774083	10.24620626	10.19473617
BICC1	13.54583499	9.618633839	12.54886604	9.517904495	10.10882816	13.33662803	9.484147492	12.52422308	9.145667435	11.46032226	13.02070835	12.0700903	13.86850277	9.328804978	13.46862704	10.80877683	13.91237616	12.76996474	9.602484822	12.85631159
BICD1	13.87018338	13.80725594	13.85095857	12.37835008	13.29288986	13.89790304	13.75320551	13.82975039	13.99597551	13.53916255	13.99846041	13.66155396	13.71364138	14.03034363	13.5054736	13.7611997	13.13455258	13.80936552	13.99029682	13.81472973
BICD2	13.4534257	13.43709379	13.76938681	13.2674251	13.82270238	13.59272411	13.55911845	13.53721596	13.38607764	13.82269911	13.4954712	13.5626511	13.66763693	13.58200423	13.09688082	13.72003938	13.66767238	13.51628883	13.31374094	13.22231412
BID	13.42276338	13.81481048	13.40490425	13.03848617	13.53612178	13.66451079	13.31959186	13.41008033	13.71198438	13.58511587	13.54730921	13.85659334	13.69637897	13.34781705	13.20170754	13.47455585	13.60556418	13.55244252	13.60776139	13.45880826
BIK	13.66771415	13.86355701	13.58171037	13.3575963	13.65420766	12.89063619	13.28528649	13.63200394	12.8125481	13.60681036	13.85240611	13.66071465	13.56094897	12.97819504	13.55116721	12.86544378	13.78360572	13.39436642	13.7176341	13.96373598
BIN1	12.35116201	13.20116801	12.92605094	12.57340837	12.99007488	13.04514786	13.41052952	12.89475474	12.81859714	13.39961034	12.49051053	13.08362582	13.05979469	10.72246626	12.69895517	13.40687075	13.20388263	13.2090364	13.12212885	12.51574241
BIN2	10.84198914	11.11267716	10.86480984	12.12807287	11.20652905	10.50299107	9.803670954	10.81684449	10.58373001	11.1890528	11.19593487	10.70879759	10.78545257	10.3494472	11.09784873	10.48494803	11.12198925	11.09270251	11.70209436	10.9189366
BIN3	13.88800381	13.94356939	13.96417413	13.80551753	13.98559446	13.70309726	14.05715246	14.01460147	14.00118345	13.96931934	14.01161251	13.95792657	13.97942695	14.05373758	13.64250102	14.0429055	14.06069627	13.82449415	13.97665897	13.96523404
BIRC2	13.54797828	13.7779264	13.14619014	12.58920006	13.53647322	13.79820117	13.39670078	13.47409862	13.74263716	13.40316432	13.46773974	13.35729813	13.50547522	13.75344631	12.88388855	13.483865	13.39607577	13.49859773	13.39185805	13.35706921
BIRC3	14.00340377	14.03632755	13.7609348	13.84994885	14.06241195	14.11763252	13.37614654	13.95688508	13.5306257	13.93449266	13.93891173	13.8585361	14.13152664	13.74573964	13.88501959	13.65767428	13.75853225	13.90548049	14.06796716	13.69332254
BIRC5	13.43328566	13.25910486	13.44757754	13.52720469	13.2789069	13.27277006	13.48815541	13.42087785	13.25285896	13.74273543	13.34440394	13.66723904	13.79171697	13.1448785	13.60118431	13.64934554	13.30283802	13.54163664	13.29005216	13.68679695
BIRC6	14.12248605	14.25696462	14.0591767	14.00089856	14.14438593	14.23275548	14.14671432	14.1473949	14.1972721	14.17462304	14.1531276	14.12598722	14.12868279	14.20665766	14.05981685	14.12824271	14.15347859	14.16807374	14.21693098	14.10111892
BIRC7	10.98742488	10.23907353	10.38160345	13.19836143	10.15556684	11.56073118	10.9313443	9.978199048	9.310779462	11.49031455	10.74237396	10.73867879	11.35308235	9.315245955	13.50581252	10.32665531	11.03178428	10.39793706	11.32645939	10.78904417
BIRC8	9.039357427	9.911243153	9.680741319	11.79578616	10.36464115	10.11499834	9.996113281	9.509774983	9.852967607	10.27644896	9.551867316	9.548052889	9.857545839	10.00051885	10.03301712	10.00916697	9.567391534	9.844946803	10.17685927	9.378969039
BIVM	14.00832659	14.15619594	14.10889816	14.04401869	14.05656131	14.01599929	14.23259771	14.15774535	14.05438113	14.12539999	14.05851518	14.00461731	14.10505793	14.04410507	13.88379372	14.24467549	13.88972073	14.14941678	13.99860188	14.02192324
BIVM-ERCC5	13.99859255	14.10700661	13.93028785	13.69939896	13.91048471	13.81039038	14.03460074	14.03518177	13.94089126	14.04981387	13.97108339	13.88891087	13.91678498	14.00301351	13.81216622	14.06790054	13.94728701	13.94698633	13.98083383	13.93775285
BLCAP	14.67254374	14.65707784	14.59225404	14.61486325	14.60497787	14.70761335	14.62989599	14.63018316	14.61294253	14.61604282	14.59039909	14.52601884	14.70523642	14.51882296	14.61524648	14.69157218	14.657248	14.69578497	14.62394382	14.63992747
BLK	9.148859242	9.506682589	10.04565693	12.67308823	10.95450852	10.11254937	9.611244093	9.222463571	10.39437856	9.949873687	10.11042232	10.89280841	9.883292331	10.96870897	11.66037246	9.685083276	9.717740988	9.222053665	9.871982962	9.681223031
BLM	13.45571709	13.89763239	12.6445141	13.18407198	12.87388482	13.61244245	13.4549535	13.30983821	13.67727031	13.6499288	13.0102657	13.59256202	13.43590764	13.79597917	13.14918941	13.49125465	12.95308481	13.72391321	13.84828267	13.49279297
BLMH	12.22713848	12.35809752	12.31023074	10.27300329	12.24742712	12.87705152	11.80085812	12.3896124	12.76918059	12.06100382	12.07808525	12.37826541	12.29028323	12.54533165	10.91741276	12.1959109	12.09984436	12.6800084	12.20870541	11.88816588
BLNK	10.57342513	13.36317515	13.52197488	11.43801357	11.39459463	11.90717301	13.51063861	13.08771758	12.25950984	13.67410973	13.03866987	13.31301941	13.12545661	13.61701261	11.8274581	13.70307517	13.19447279	12.92479975	13.1376874	13.21003922
BLOC1S1-RDH5	13.6059867	12.77290676	13.26848357	12.33248088	13.71263021	12.5196138	12.93970597	12.8503237	12.90493505	12.94059703	13.39296677	13.37256298	12.18679701	12.92897785	12.27602817	13.05396372	13.41719844	12.91785944	12.99125027	13.6074463
BLOC1S3	12.3716764	12.23663715	12.61396184	11.0446262	13.0031392	12.88457582	12.81354139	11.65489418	11.68699791	13.07812986	11.61931273	12.63821245	12.57705725	12.13632462	11.6158145	12.61183755	12.78145718	12.55719673	12.79309913	12.4110321
BLOC1S4	13.97391513	13.73710396	13.83472498	13.15393649	13.91948853	13.84514071	13.78686761	13.69503146	13.64351802	13.65799199	13.82340989	13.76210021	13.89817847	13.76315307	13.36069688	13.70215207	13.93461672	13.79295003	13.52859034	13.92160631
BLOC1S5-TXNDC5	13.64450338	13.77880229	13.54148297	13.22510898	13.64763521	13.85503246	13.74480273	13.78063608	13.65995605	13.9379839	13.73914246	13.78567524	13.84786382	13.37768123	13.79369068	13.93776359	13.9632404	14.02150332	13.74880153	13.87574176
BLOC1S6	13.80255324	14.05414399	13.89976151	13.77718192	13.89644729	13.99238462	13.90153362	13.8342594	13.99103039	13.95777575	13.886749	13.98358745	13.95638048	14.00154433	13.74206628	13.88211078	13.85893382	13.92582815	14.03330008	13.84222405
BLVRA	13.09418905	13.68727737	13.38491869	12.39723671	13.88168093	12.73170415	13.77550123	13.88055404	13.94892181	12.27981643	13.91825161	13.24433275	13.96761785	12.85280934	13.68294917	13.41458112	13.96833707	13.65874401	13.9357844	13.67345857
BLVRB	13.69623878	13.5765518	13.87456221	13.95893321	13.93404351	13.61798382	13.99342417	13.8619721	13.60837367	13.92091457	13.8909424	13.91977891	13.86922352	13.35349896	14.0269624	13.98325646	13.88024367	13.85092135	13.7568445	13.87034527
BLZF1	14.09873135	14.19703023	14.02345523	13.79303635	14.03952117	14.1180802	14.04316188	13.97434506	14.12118294	14.08687089	14.15266678	14.07842404	14.19892922	14.14123359	14.1262204	14.08031528	14.05710823	14.19343889	14.10949676	14.0299868
BMF	13.46287015	13.18878008	13.47996259	13.66111114	13.78583812	13.76930275	12.90513786	12.99631136	13.46403426	13.74777413	13.28659497	13.77562723	13.18621318	13.88798847	13.63194142	13.77003913	13.5821552	13.60334395	13.72490152	13.5893415
BMP1	13.62086956	13.6518976	13.86263337	13.1874548	13.85800868	13.61121408	13.53334505	13.54600578	13.81267107	13.68618457	13.77861498	13.76671764	13.69568915	13.07701095	12.84395331	13.77602267	13.78242586	13.33528405	13.83485202	13.74166013
BMP10	9.777285079	9.884720097	9.910775316	12.90827725	9.530189473	9.86326576	9.653561658	9.905141404	8.703836903	9.788493225	10.99310044	9.522960993	9.409257165	9.532125124	10.60363527	10.51054631	9.836890833	9.599411291	9.504262224	9.564491635
BMP15	8.468375637	8.709811787	8.368741113	11.23323475	8.386260559	9.036463843	8.964105324	8.390233301	8.750658943	8.627850381	8.510914883	9.462309259	9.513225525	8.489909061	9.527424577	8.679319959	8.4231596	8.917390083	9.525007661	8.225554384
BMP2	13.68505305	13.34269188	13.89135947	13.0465188	13.27141677	14.09587997	13.71296043	13.78981411	9.598599053	13.83890998	13.87324163	13.98032486	13.4988431	13.74511207	13.65737473	13.51363635	14.09756629	13.78253964	13.79228395	13.30419664
BMP2K	13.95571749	14.05463146	13.92176906	13.06472054	13.72319343	14.08245478	13.70616903	13.47534636	13.94438155	13.80167117	13.84714304	13.79866413	13.80325594	13.45766572	13.29983241	13.87551445	13.64884301	13.89120462	13.87270462	13.80600867
BMP3	12.0296055	10.65283623	8.849955475	8.754579499	9.240414159	9.463033291	9.169451632	10.74441818	10.34159119	9.118443489	9.3854418	10.23967044	9.455466769	9.328243247	8.466150879	9.689524038	9.055362174	9.387515063	9.667778866	11.17511612
BMP4	14.25073391	14.21046288	14.25949386	14.33444057	14.25174326	14.24268686	14.28472398	14.21946023	14.22900532	14.34778595	14.33054323	14.33369759	14.33281054	14.24651185	14.2536241	14.38512269	14.20802848	14.21678737	14.04710974	14.2956404
BMP5	8.738778979	8.965640208	8.625546734	8.752551726	9.082532339	8.822279188	8.849601111	9.285925226	8.753240177	8.877975349	9.382873884	8.641082571	11.7201408	10.00154315	9.208375153	9.06899018	9.032122225	8.727984522	8.475428884	8.468341098
BMP6	12.49399561	12.97792791	11.44124929	11.50449928	10.66545784	11.63929228	11.15173517	11.00475326	13.50349647	11.8392823	11.91540534	11.01120275	12.85841299	10.72167778	12.01158278	11.73023494	10.88128386	11.56725786	11.09756543	12.20612
BMP7	13.63277645	13.8181413	13.50484058	13.77051341	13.88962172	12.87133314	14.00277388	13.93601152	13.78543765	13.78841456	13.91230625	13.66302596	13.08100559	13.71848605	13.7428851	13.72791361	13.77301702	13.8268009	11.13434521	13.68717838
BMP8A	12.55242895	13.13467842	12.30356333	10.56938096	12.51991701	12.48903086	12.99755335	12.2616822	13.06943592	11.70051197	12.60299705	12.75109569	11.70663991	12.76162048	10.86845513	12.55494966	11.99812027	12.09190758	11.91343582	12.62159404
BMP8B	12.70610782	12.97190801	13.49343111	12.88335614	13.5254402	13.39739031	13.54632689	13.36260505	13.25562068	12.77404795	12.89905768	13.28135494	13.0501949	13.28930651	12.61558668	13.11205581	13.23111125	13.11865547	12.49148987	13.47156398
BMPER	11.02134712	11.32848836	12.21486095	13.28024867	10.35632107	12.6127506	11.01041155	11.3958683	11.65921427	10.35999389	11.96741914	11.2397317	12.87668999	11.77517578	12.11860977	12.44182777	10.61775905	10.86448793	9.716197699	10.60695883
BMPR1A	12.86791232	13.49021631	13.11708965	12.33727719	13.07596817	13.45887299	13.3046301	13.14774644	13.62982708	13.37185574	13.32989763	13.15176912	13.05480041	13.48940058	12.35322502	13.43667444	13.07041121	13.28360235	13.55373254	12.96629498
BMPR1B	11.30256662	12.62444625	8.938406366	8.517061161	12.4066851	10.46323659	9.705035976	12.44096126	13.7844551	9.766331092	11.88745318	11.34441951	11.88045478	10.78955583	8.901118578	8.975726556	9.391838605	11.41712253	11.15945364	10.53245728
BMPR2	13.79136013	13.90137528	13.64396393	13.4931097	13.65620893	13.93908898	13.70681405	13.82431925	13.96386406	13.90024819	13.89667307	13.78409746	13.87628639	13.86594214	13.6654683	13.95161507	13.81249954	13.888147	14.0254331	13.79071552
BMS1	13.75644013	14.05956124	13.75745235	13.38510342	13.83796181	14.01509592	13.87286714	13.77563063	14.02025703	13.82289831	13.76401116	13.75804675	13.64226658	13.89193013	13.60899845	13.76305015	13.77216614	13.81929476	14.04471342	13.71061252
BMX	8.780891945	10.73843452	10.17933587	9.139972407	9.850401403	10.0950811	9.652943099	9.576273359	9.014324868	11.21049031	9.944735822	9.586352915	10.28793822	11.74790774	9.043467572	9.745473451	12.33560968	10.54482339	8.964401011	8.943069863
BNC1	11.54256272	9.564122419	9.535465727	12.55304074	8.694432714	8.747719501	8.803310284	8.544738002	9.601297661	9.373184694	9.073986736	8.979387818	10.33037694	8.574929053	10.48271751	9.206379702	9.053453625	8.842924562	9.827482434	10.92331042
BNC2	9.190472056	9.751305628	9.077530221	12.10478061	10.05340502	9.536601775	9.347433515	9.490642424	9.127805226	10.36440838	9.108959772	9.987795303	9.79090372	8.959087669	9.80561646	9.516364877	10.1622224	9.56821772	9.111183392	9.27456716
BNIP1	12.97926933	13.21088187	12.87796041	12.87974994	12.90942573	13.13978761	13.06487793	13.15910041	12.88581852	13.57528115	13.12039243	13.08037402	13.47487312	13.08662981	12.18502522	13.23085663	13.06467993	13.63726427	13.67698669	13.13208727
BNIP2	13.94134855	14.01831987	13.57279336	13.38199328	13.91081183	13.88618744	13.85176811	13.80508708	13.86477164	13.8307701	13.86861318	13.77166671	13.80567488	13.90808061	13.83428198	13.65058557	13.60965113	14.00469931	13.7662447	13.69066046
BNIP3L	14.6361121	14.29496623	14.52616735	14.50312624	14.54136461	14.14760055	14.63259501	14.57726867	14.30074068	14.56616169	14.60342767	14.6820606	14.63033893	14.16604723	14.62563005	14.48808825	14.63259501	14.5525233	13.97932429	14.594333
BNIPL	13.12592653	12.68570475	12.46541352	12.7673377	13.3057935	12.71407233	12.77492878	12.93911002	12.96256352	12.77549883	12.89987096	13.09982641	12.41055207	13.1654444	12.75722488	13.34985104	13.0800336	13.03499161	12.75015835	12.62449879
BOC	11.31406234	10.37051434	11.0097864	11.62261322	11.0437899	12.20422762	11.37547145	11.04300557	13.28415798	11.02200535	12.26807685	11.06960554	10.39299959	13.55251873	11.05200163	10.79341318	11.33470692	10.76871198	10.95870318	11.08481464
BOD1	12.49509721	13.63878336	12.78714743	10.46818763	13.05809242	13.60113239	13.1849252	13.69781051	13.59663348	13.46057779	13.04411979	13.10082657	13.32460249	13.12478311	12.73088747	13.34758842	12.91730103	13.56863194	13.43201786	12.92554561
BOD1L1	13.8432608	13.94430748	13.64113716	12.93091254	13.7974211	13.74928994	13.56599495	13.51792136	13.8753263	13.71944068	13.84234508	13.55374565	13.64602344	13.87051993	13.63838037	13.69246664	13.84670712	13.75887866	13.83312244	13.67922963
BOK	13.41942817	13.60488182	13.7657799	13.33156286	13.77990157	13.78037849	13.82824568	13.62917122	13.66615367	13.8075646	13.75577748	13.7080797	13.86539351	13.57289386	13.20407897	13.54747186	13.76688656	13.64667007	13.7533299	13.68402074
BOLA1	12.98440324	13.23260567	12.45248022	11.64213042	13.63144194	13.46300809	13.44789827	13.31954577	13.68502675	13.68984853	13.34962251	13.15824545	13.61586158	13.73993438	12.7571382	13.44528485	13.20423662	13.53880974	13.67671761	13.31311158
BOLA3	12.6364585	13.07730711	12.82342421	13.36379269	12.60569405	13.23225924	13.2139905	12.49796018	12.78897455	12.92121674	12.59922198	12.64498721	12.36740566	13.14926909	12.29483239	12.96495073	12.84275673	12.94624221	12.6011629	12.83131999
BOLL	9.782996858	9.547413635	9.219389933	8.527518378	9.22270113	9.245343187	9.074966679	9.201426597	9.208676267	9.086727134	8.49307808	8.3521184	8.522916039	10.13789057	8.454514823	9.978165749	8.937133264	9.108260251	11.38447709	9.152114874
BOP1	14.0963975	14.04903453	14.35397546	14.29782053	14.1768039	14.10970242	14.24068665	14.12970658	14.04582262	14.32031547	14.19452237	14.26189553	14.35721505	14.06994519	14.13911735	14.46666827	14.08304791	14.13706356	14.1616633	14.21715371
BORA	13.53244423	13.93346781	13.40317952	13.14343731	13.21942853	13.59906771	13.78169776	13.56238289	13.679667	13.84146601	13.37332988	13.54573054	13.70743821	13.66466965	12.82177852	13.86124664	13.30812649	13.65753579	13.78249797	13.52345178
BPGM	13.33114514	14.04575156	13.61421459	13.50457866	13.70881327	13.98467078	13.86016205	13.98061351	14.12535512	13.94550726	13.91623486	13.88698558	14.0609785	14.19092857	13.72823778	13.85044197	13.6400612	13.99392565	14.19490528	13.78401955
BPHL	13.62180467	13.7655229	13.62662146	13.70963136	13.90730536	13.86278009	13.69807412	13.69451249	13.74108737	13.73816497	13.7707929	13.74836607	13.72602567	13.71045478	13.60466205	13.83449848	13.88461707	13.76602951	13.85753483	13.79025468
BPI	9.501001374	9.895652242	9.812955508	13.56436016	10.04987463	9.582518044	9.413546692	11.29660037	10.00673723	9.656987774	8.952213949	9.430851151	10.67896961	9.190138842	12.58885579	9.574008924	9.752413295	9.460837273	9.41104669	9.326865937
BPIFA1	9.031007699	8.923116287	8.705319605	13.71123698	8.902042687	8.709735593	8.650049218	8.394076012	9.24948121	8.757579895	8.596625055	8.752591834	8.721975493	8.922133663	12.73751485	8.857222045	9.361210608	8.599064082	8.833903137	8.398857452
BPIFA2	9.756015853	9.738140539	9.626064601	13.43464366	10.77305569	9.760125553	10.34771783	9.335249675	9.442921844	10.73888646	8.96358156	9.605829901	9.50778916	10.57189362	12.68827452	10.07326491	10.36943377	9.739052536	9.860550066	9.319647991
BPIFA3	9.211950171	9.598427318	9.431572227	13.63083646	9.063167148	9.015185889	8.943990329	8.454356356	8.846631869	8.997122262	8.568195632	9.321668159	9.018157913	8.886500068	12.83979647	8.969286193	8.799038588	8.878247962	9.106525306	8.809685952
BPIFB1	11.67450007	9.60680138	9.853496604	14.07935321	9.563817428	9.89165048	10.3175763	12.37261298	10.12787353	9.572293604	9.59920751	9.856158874	10.1370264	10.8648186	13.57762715	9.311524612	9.222871873	9.554837387	10.84940575	11.05911559
BPIFB2	8.662609051	8.715093864	9.162837851	13.62090851	9.017157065	8.895002161	9.525749267	8.612351222	10.97246124	9.023417334	8.459096323	9.02609555	8.877581005	10.05520073	13.06892147	9.024196673	9.300649103	8.998063557	8.840531367	8.683741042
BPIFB3	9.336967447	9.200920927	9.786931194	13.49767697	9.259150989	9.592973976	9.317687426	8.826621199	9.679667643	9.572535912	8.662410243	10.27443214	9.180143294	9.205717914	13.38788139	9.484280431	10.34204757	9.576213254	9.089140781	9.381167792
BPIFB4	9.564116548	9.078082749	9.395642295	13.12493578	9.567689704	9.293978954	9.517686232	8.987168004	9.855707673	10.18225517	9.007517632	11.25925809	9.686328856	9.474250627	12.46197787	9.625852042	9.785080502	9.537513481	9.263498996	9.230110788
BPIFB6	9.017495316	8.785930612	9.792679253	13.00356975	9.0753834	8.717516386	9.248306486	8.786321994	9.509882064	9.411737584	8.611689882	9.363535763	9.038716614	9.030780934	12.58911882	9.355798499	9.816491044	8.939912647	9.006861429	9.067230361
BPIFC	8.827277646	9.709307927	10.07985415	10.77236673	9.095555517	9.545590079	8.868382447	8.737781892	9.501233166	9.351540216	9.563557977	8.666707687	9.019257759	8.839645198	9.660368219	9.027870162	11.84726803	10.28879412	9.45966469	8.919524664
BPTF	13.93738757	14.03608853	13.7426829	13.36322277	13.9259476	13.99914296	13.7752758	13.90920188	14.03744035	13.88619297	13.9425983	13.73160864	13.6627676	14.05491038	13.77668246	13.79491323	13.84795051	13.94383127	13.95819762	13.84036291
BRAP	13.89115163	14.07144446	13.8540203	13.46692808	13.90817194	13.99496012	13.88633028	13.94566306	13.99391603	13.98620491	13.92649583	13.9345057	13.94774564	13.90498497	13.95029035	13.91439809	13.91307145	13.91860626	13.98999495	13.9082549
BRAT1	13.45729465	13.01973085	13.73239015	13.01916519	13.68052501	13.49888972	13.5606177	13.12508175	13.29854754	13.56969947	13.17163699	13.73995109	13.53247211	12.93147218	13.20819181	13.54878553	13.73760953	13.66063983	13.26864349	13.57959052
BRCA1	13.75887717	13.93936702	13.55408393	13.48071263	13.50961426	13.86885294	13.59831423	13.75700776	13.9127783	13.83954322	13.66910344	13.84125855	13.72923254	13.82005888	13.56150709	13.75321123	13.63205845	13.89959969	13.77197546	13.76292923
BRCA2	13.35203387	13.81325862	12.88929568	12.7505725	12.27940544	13.50364528	13.47632571	12.79725467	13.23656745	13.73042435	12.40752184	13.8137277	13.60148613	13.2792763	11.64886118	13.79229793	13.03809141	13.60087199	13.70828484	13.10214028
BRCC3	14.01106082	14.00681955	13.73524876	13.37717333	13.86320452	13.99256587	13.81569064	14.0614596	13.78476871	14.05880753	13.88139168	13.91352613	13.93245645	13.67892597	14.20274333	14.00688168	14.09172659	14.11023146	13.79709291	13.90105992
BRD1	13.51927238	13.70118997	13.66775337	12.99886248	13.73141719	13.6843002	13.74728416	13.63441806	13.70654148	13.69971516	13.64460092	13.67732633	13.59745654	13.70907359	13.26627775	13.71873202	13.7162907	13.67938426	13.682546	13.65989019
BRD2	13.82906686	13.9408439	13.92623795	13.43968422	13.93094765	13.93641916	13.97948261	13.92566476	13.89903728	13.87554371	13.86236943	13.8830148	13.82453368	13.94318842	13.48536123	13.91997433	13.85667929	13.86038434	13.87122208	13.80859836
BRD3	13.74037587	13.6550972	13.67869509	13.97551319	13.92849826	13.81762037	13.76907668	13.72540539	13.68522797	13.69424935	13.55048273	13.53027803	13.18500425	13.8447236	13.76588946	13.7600444	13.70944215	13.58312249	13.49267982	13.63550763
BRD4	13.37621216	13.44236208	13.49247177	13.0266706	13.56092106	13.57305422	13.56520218	13.3071403	13.38601349	13.4833347	13.32573102	13.36381336	13.34184101	13.55749673	13.04294731	13.48614142	13.51578074	13.33095397	13.54071285	13.43596345
BRD7	12.8708771	13.36896159	12.75724891	11.91207051	12.84939603	13.38509165	13.13217812	12.80972948	13.27851292	12.74823022	12.7300846	12.97931135	12.61369654	13.1204003	12.11462487	13.05206881	13.02145076	13.01227364	12.94840671	12.61406634
BRD8	11.82900267	12.18174774	11.10612398	12.21204833	12.82935818	11.78201089	11.77782572	12.70778352	11.86383239	11.84535796	11.95510685	11.32404206	12.08645269	11.90368772	11.14147477	11.5225522	11.15864969	12.08345026	11.57892355	11.95724944
BRD9	13.93810965	13.85811112	13.94679905	14.16835582	13.9372624	13.9600468	13.93879451	13.91029675	13.85178066	13.41322867	13.69220826	13.96444796	13.31686499	13.96533018	14.01256632	13.52662579	13.91854941	13.70026166	13.90725999	13.68705992
BRDT	7.962100867	8.39839241	8.259764079	8.392722213	8.520948273	8.33917182	8.612787776	8.306155782	8.326425474	8.732969649	8.329500969	8.45604027	8.572902552	8.375143847	8.11359496	8.675574661	8.264184604	8.582281583	8.053630878	8.362477969
BRE	14.03665522	13.98073004	13.88698291	13.43608634	14.03382307	13.95775374	14.06758096	14.15702853	13.90015768	13.9897003	14.04800357	13.99509797	14.03927211	13.78853749	14.1110638	14.0571594	14.11105285	14.08894066	13.79956234	14.03342348
BRF1	13.65696037	13.59020496	13.87814262	13.31049018	13.85818989	13.82337588	13.66327162	13.6040686	13.73181489	13.74562363	13.59992452	13.80486671	13.64403235	13.71897527	13.84354582	13.66644018	13.73139606	13.63860672	13.74429763	13.72436465
BRF2	13.82669538	13.53256767	13.92956978	13.9215769	13.90495154	13.39781279	13.70371988	13.71914433	13.69268216	13.98035229	13.77917321	13.82073829	13.90033802	13.59655709	13.08070084	13.72453078	13.97650815	13.62380711	13.77505099	13.90889767
BRI3	14.1859287	14.11545206	14.24173241	14.25409423	14.19112901	14.18478823	14.25158108	14.19913758	14.17085711	14.25226348	14.24050799	14.2572582	14.22125517	14.211638	14.18261754	14.28400789	14.19835633	14.15992753	14.13379622	14.19967324
BRI3BP	14.11902188	14.15530466	14.29543551	14.23600609	14.18971411	14.12777932	14.25881568	14.16965173	14.1822757	14.2954441	14.27956475	14.24504546	14.28869824	14.22406789	14.1359602	14.33442624	14.15473172	14.1699984	14.24384318	14.19958137
BRICD5	13.52281317	13.14435547	13.62213577	13.17229472	13.40726236	13.11117173	13.53531341	13.24902431	13.47468449	13.26446307	13.04684057	13.57874599	13.05084437	13.39422576	13.83837587	13.2935107	13.5381245	13.3583046	12.57257661	13.29612947
BRIP1	13.28593402	13.9301341	13.51809954	12.93579294	13.13986777	13.72522355	13.37752168	13.50090522	13.83057977	13.71876942	13.471551	13.70690027	13.53174792	13.82195618	13.30529313	13.66905494	13.31727473	13.73228142	13.64275706	13.69731379
BRIX1	14.16559165	14.27346663	14.17158542	14.28098207	14.25648586	14.29202788	14.24368626	14.22390311	14.24633769	14.254813	14.23502355	14.1875537	14.25034988	14.30102845	14.25437964	14.21981671	14.25106513	14.25690882	14.33861661	14.20202136
BRMS1	13.8444994	13.80783613	13.903314	13.21457155	13.92396732	13.93820998	13.70708006	13.89977128	13.75779581	13.96643458	13.93251	13.91260843	13.9873066	13.69912634	13.65693107	13.93004502	13.7352165	13.88077308	14.0172678	13.89581671
BRMS1L	11.90463536	12.12542411	11.96326	10.0220841	12.33774266	12.4604954	12.06065468	11.31670385	12.04842852	12.23244839	12.15122244	11.67349214	12.02817946	12.81596587	10.36445365	12.06276888	12.08062103	12.39573175	12.72727568	11.84900568
BROX	13.98949848	13.7688494	13.72566234	13.77333626	13.9147922	13.68464032	13.96032738	13.99383956	13.73160465	14.14293955	13.98154363	13.86019161	14.03329608	13.59682092	13.99063123	13.99981314	13.92173563	14.14365225	13.58111894	14.00802802
BRPF1	14.14586533	14.12216408	14.02604877	13.91700421	14.15476913	14.17711657	14.09417718	14.10915045	14.16364704	14.133986	14.01826781	14.10884618	14.0571506	14.17201826	14.00954044	14.00997254	14.076243	14.06559466	14.11817954	14.15026806
BRPF3	14.05142963	14.03101196	14.06591377	13.99381405	14.15788912	14.1551442	14.16956877	14.11740597	14.14292123	13.9935543	14.00842335	13.98467251	13.92789423	14.08341473	13.92731097	14.13218653	14.07295993	14.11796779	14.07767454	14.08379025
BRS3	9.248501221	9.601610032	8.432073982	8.970039076	9.993788623	9.88540439	9.042543062	9.294849368	9.460048313	10.40806565	9.682253829	10.15701489	9.870505444	9.85395539	9.18378434	9.833469854	9.297388768	9.9877475	9.588031934	9.414325758
BRSK1	11.78424619	11.44364428	13.24003642	13.19698041	10.95757579	12.00110926	12.56914786	11.50311046	13.31505761	11.95733191	12.55109121	11.97004793	12.6921351	13.6076402	13.57384374	11.74744425	12.7059576	11.64883002	12.81391589	11.72525125
BRSK2	12.59162064	12.51912474	13.39201599	13.62171028	13.99539124	13.46234472	13.55254277	13.16673398	13.13303441	13.82760483	11.73577449	13.6278127	12.83828104	13.99429829	13.64633686	13.5191199	13.77637951	13.00119508	13.58404528	12.23304407
BRWD1	13.89843565	13.89832096	13.62437148	13.29418909	13.73637026	13.80937941	13.81576541	13.5157029	13.92430312	13.78130184	13.81902519	13.67739393	13.68021748	13.85851236	13.47721898	13.80174948	13.76746762	13.81215485	13.691877	13.72835718
BRWD3	13.97542608	13.92172605	13.88784856	13.57371532	14.00091187	13.96289754	13.90823698	13.83268384	13.78603971	14.10542252	13.98566881	14.0719903	13.90985112	13.96467765	13.80245017	14.07173991	13.84720049	13.98782252	14.03376464	13.9702337
BSCL2	13.72895354	13.6464442	13.89643438	13.47090684	13.69384597	13.75631795	13.83375426	13.70263108	13.67285955	13.80146292	13.63288234	13.84357787	13.7818508	13.63836401	13.47931265	13.83737936	13.77369558	13.7169743	13.70299319	13.78861036
BSDC1	13.49797747	14.19709794	14.22465628	14.10946214	14.22014533	14.18431647	14.27554428	14.22417205	14.22485644	14.23421456	14.23658834	14.25512223	14.26126722	14.30504158	14.13549814	14.236036	14.19617247	14.20267395	14.19107275	14.18480237
BSG	12.83913882	12.82699434	13.44714519	13.53192801	13.54977614	13.02132418	13.39397963	12.6416531	12.76466913	13.05443048	12.70681649	13.18517886	12.67964008	12.91778237	13.61303143	13.00577167	13.21856383	12.75884897	12.64584932	12.84998539
BSN	10.63797284	11.36019722	11.544664	12.86591956	12.53207893	12.15392867	11.87702977	10.84863259	11.159731	11.14897335	10.62294306	11.13875742	10.43844099	13.67462272	12.48355215	10.61795911	11.54506077	11.22525698	13.57736053	11.25933194
BSND	9.980888997	10.82520353	10.70297509	13.09020531	11.58387566	9.865758824	11.46647431	9.799875996	10.0908439	11.19362049	9.410902184	12.08607437	9.726148687	13.35984609	12.68817308	10.88105025	10.37554196	9.961783024	10.89544429	10.79915774
BSPH1	7.878549468	8.424280867	8.885109659	10.61088041	8.460386756	8.6833626	8.425710989	8.779809491	8.43876361	8.369115079	8.043240179	8.189315503	8.902659017	8.211671533	9.3990425	8.29032217	8.790304946	8.061042567	8.029961166	8.168824895
BSPRY	13.84784354	13.9507848	14.03264249	13.87355486	14.04643512	14.00738218	14.04579661	13.98551996	13.99488974	14.12152245	13.97895605	14.02750176	14.07764021	14.13386139	13.83503068	14.09670166	14.00325809	13.99828772	14.01358777	13.99951308
BST1	12.06079575	13.61316453	13.06543684	11.07867112	12.63901617	11.57903659	12.19993006	13.46327543	13.11182542	12.44066777	13.37372819	13.72485838	13.43906566	11.44428254	12.25142069	14.09014417	12.66586778	12.7514645	12.03747029	13.45265388
BST2	13.41819432	12.6279466	14.10745306	13.1355518	10.94896045	14.04239865	10.14326439	13.76372476	10.14268517	13.30780951	10.16973718	13.84365085	13.68415175	9.428304586	13.81800436	11.74325264	12.21854803	13.28832809	14.04117182	12.58519983
BSX	9.232924665	8.929006707	9.098452044	12.45961287	9.183894494	9.361570018	8.36755554	8.560765769	8.615171171	8.615171155	8.760116951	9.079603856	8.306654251	8.968507408	11.38478028	8.368784281	8.950600001	8.7761339	9.147400944	8.435351503
BTAF1	14.03009246	14.07032085	13.97171268	13.65255558	14.07022847	13.98247779	13.92758553	13.92979441	14.07158574	14.00385386	14.02082342	13.983177	13.91907163	14.09152148	13.97861832	14.01508728	14.05372499	13.98411545	14.13189808	13.97560244
BTBD1	14.28676592	14.33161484	14.06200715	14.19151708	14.23631348	14.26638133	14.21318763	14.25747513	14.26038776	14.24873845	14.23701594	14.20660262	14.20637605	14.25758023	14.27905016	14.11693837	14.25155232	14.2955723	14.1342523	14.16067637
BTBD10	13.60100789	14.0260798	13.50217159	12.59311811	13.67901955	13.9587859	13.61905993	13.92193955	13.82785393	13.80158918	13.90272438	13.7125875	13.88491227	13.82278834	13.93968505	13.72868273	13.66070014	13.94527379	13.916228	13.68536634
BTBD11	12.74843613	12.69237004	10.77821254	12.38832899	13.02134306	10.10347142	10.26953259	11.77355626	9.141244319	11.82121793	12.98484891	10.09656862	12.97135936	9.241516726	12.62941861	10.36954929	13.23947158	11.79425093	13.40769002	12.24633617
BTBD16	13.02590594	12.88592929	10.72283569	12.42473668	12.05932894	12.46336684	11.81170347	12.70129034	12.11643378	12.22570699	12.3340132	11.884544	11.39314776	10.44979218	11.48336503	12.27527677	12.51545054	11.84087718	11.91191648	12.41492226
BTBD17	8.225576228	9.031851314	8.650429272	11.14657017	8.68780176	9.373214069	9.03453966	8.708840947	8.759264327	9.230637929	8.527339888	8.260186081	8.559309345	9.420504716	12.29521705	8.900390881	8.864715178	9.24661619	8.554854957	8.65371471
BTBD19	12.85860591	13.26553393	13.70533033	11.33579953	13.35306972	12.06159774	13.86377428	12.75928622	12.86478595	10.78401519	13.59483066	13.23815186	13.00511887	13.0259032	11.72399447	11.37429614	13.53773389	12.33548622	13.58748887	12.53508063
BTBD2	13.91302869	13.99029018	14.03081266	13.72179622	14.01022766	13.9856415	14.0947801	14.04330666	13.97754391	14.10304461	14.02161258	14.01896986	14.07813733	13.99099323	13.8636306	14.11918899	13.9572589	14.00666637	13.99758258	14.02663469
BTBD3	14.17024955	14.25829533	14.18389463	14.17351823	14.16080629	14.29180496	14.28514808	14.2660356	14.32301916	14.24088242	14.25636743	14.20735637	14.19012046	14.37226147	14.2465144	14.26258828	14.17965562	14.21140237	14.24757011	14.21789622
BTBD7	14.02294512	14.10326713	14.06639459	13.13373607	14.05390355	14.06480174	13.9912322	14.00289831	13.99179792	13.93515198	14.07602353	14.0110002	13.94678529	14.03851596	13.77375141	13.97503903	14.05659262	13.976116	14.17498095	14.02428839
BTBD8	11.59617628	12.24523313	11.63447114	8.956283426	12.60687658	12.06010505	12.01096041	11.12979987	12.25870683	12.36907163	11.77453394	12.71664803	12.21535332	12.64728239	9.393356991	12.56607029	12.87741049	12.66019326	12.40447077	12.16360292
BTBD9	13.4132713	13.73330422	13.53344514	11.75613672	13.50066237	13.67869351	13.56170806	13.55650788	13.48009703	13.22505707	13.33454801	13.41547745	13.12226981	13.28130656	12.61650181	13.42339169	13.27764609	13.6267127	13.30688884	13.31661865
BTC	12.94716681	13.33299542	13.11510112	10.40025972	11.97389626	13.48755692	12.39047348	12.87372413	13.25294145	12.46788283	12.88830177	12.44864787	13.15082685	12.2951371	12.36054247	12.84217637	13.05009357	13.39690339	13.68184887	12.73457242
BTD	13.61260586	13.65678151	13.68932139	12.98641538	13.79348277	13.71299129	13.86995994	13.6831193	13.58220677	13.81548506	13.66137379	13.59329322	13.54806315	13.8568478	12.97862646	13.6225018	13.49075307	13.5676254	13.47731099	13.6339041
BTF3	11.2629857	12.11997552	11.48301198	8.751065791	11.77829229	11.69642942	12.03942501	11.33958493	11.60969543	11.33933862	11.31848901	11.54856965	10.85271527	12.25161625	9.150956116	12.17375892	11.21319103	12.25509624	11.43046238	10.94080298
BTG1	14.18488645	14.22707782	13.83796411	13.69301195	14.29431924	14.20212972	14.11203582	14.15892299	14.23580409	14.02268659	13.98095784	13.87519203	14.0315813	14.2219693	14.29151175	13.83628338	14.24507806	14.13023233	14.04551395	14.01854825
BTG2	13.23510246	13.56706198	13.55502844	9.845639391	13.95694005	13.2816541	13.40325301	13.39900447	13.39252507	13.93423934	13.74661429	13.53843561	13.04327959	13.55642745	12.00828398	13.89231015	13.55939985	13.40435913	12.3465997	13.8947875
BTG3	13.01094084	13.74368596	13.14781082	12.21090194	13.43477408	13.8926933	13.45250843	13.51202137	14.1934788	13.50885557	13.82852018	13.31392396	13.65819566	13.84741486	13.4064761	13.40362997	13.63691722	13.78906029	14.11460225	13.31833887
BTG4	11.03089362	11.31971475	8.416593492	8.741056743	8.479112269	9.698363627	8.532718608	8.724670519	8.601717514	8.901287176	9.833321859	10.13940096	12.76790921	8.568426017	12.28286971	8.478755243	10.62299901	9.968372302	8.593567894	9.591335403
BTK	10.31912858	9.639361216	8.380000419	10.36311936	9.435638893	10.03472799	8.928129398	9.907138621	10.73997283	9.874412214	9.622197912	10.32930582	10.55161443	10.15933426	9.626429204	8.461229551	9.820642595	9.330288068	11.25717245	10.19843737
BTLA	11.07562863	10.57803802	12.08547199	8.743034957	10.01351995	10.48144166	9.766426892	10.56123498	10.66773902	10.66518513	11.20358462	10.09860309	10.75417671	10.69122401	9.307272587	10.50381031	11.99402881	12.62454969	10.98635132	10.82817471
BTN1A1	10.24638145	10.25282854	9.994421382	11.2000445	11.83770382	10.53903671	11.46649187	10.67547621	9.748553666	10.5291948	9.863894132	9.827260407	10.0191117	9.420011051	9.92878852	11.01267721	9.94495207	10.92157562	9.607683296	11.05798369
BTN2A1	13.95647758	14.10946707	13.98488791	13.26313505	14.09121527	14.14946558	14.08219909	13.98673295	14.05792507	13.98739489	13.96908131	14.01808099	14.05118918	14.04771494	13.81037518	14.06654615	14.0110456	14.08105034	14.05865072	13.71168017
BTN2A2	12.61097328	13.16986578	13.50007615	11.52537651	13.20681858	13.36856311	13.0317034	13.22488335	12.6934203	13.51060879	13.07906907	13.36409065	13.64905111	13.01838963	12.54560061	13.38391678	13.35370924	13.44977844	13.34462265	12.41275054
BTN3A1	13.64814241	13.89361514	13.81982909	11.97376298	13.85715117	13.84711413	13.73883861	13.83083325	13.3987665	13.60447104	13.78583685	13.69152549	13.81694732	13.72123342	13.76306141	13.75266064	13.87349534	13.90675839	13.75847515	13.68718523
BTN3A2	11.43272414	11.50630497	11.10853432	9.360799036	11.18129504	11.49244296	11.94581366	11.65815871	10.53594145	11.42310432	11.46403292	11.43184584	11.04988425	11.05613979	11.0685572	11.97484569	12.19442346	12.26006434	11.46112626	11.87162432
BTN3A3	13.22047366	13.48247006	13.22890583	12.03540958	13.28279759	13.11865204	13.2486203	13.42758123	12.20469914	13.23492166	13.08988317	13.11858596	13.44301727	13.20077272	13.01615436	13.22452552	13.38263228	13.5486364	13.33082704	12.82491142
BTNL2	9.078021854	9.304433555	9.310652245	10.19176281	9.318528822	9.350618759	9.307930087	9.257857606	9.238099626	9.509450425	9.178121352	9.369537804	9.259303481	9.339202081	9.182888518	9.38712173	9.604695999	9.628984091	9.270901792	8.923767191
BTNL3	13.61681597	13.75150185	13.72307208	11.91766344	13.06968254	12.49254829	13.73057884	12.99002594	9.916123751	11.83117137	13.82411644	13.87452154	10.30520583	12.6344663	12.12842778	13.76223109	13.30092725	13.76784743	13.47590902	13.58409059
BTNL8	13.62508319	13.17280394	13.88432973	12.72556041	12.68884766	12.61496334	13.91559655	13.53762794	8.858477551	12.7539831	14.03593632	14.13794957	10.6657897	12.14592058	12.6420988	13.85350151	12.19828722	14.0076082	11.05635478	13.89580849
BTNL9	12.01917828	10.95491312	12.71527988	12.14492251	12.75791351	11.62768738	12.39324249	11.72656181	10.91910993	11.04683359	11.97967443	12.62639196	8.757288093	12.04091559	11.51332287	12.48792756	11.48319361	12.44598929	10.33656595	12.22447137
BTRC	13.73741656	13.69714711	13.70611196	12.85993335	13.81086755	13.64645808	13.5549622	13.65197976	13.63433124	13.72244401	13.75985942	13.75206699	13.70472619	13.66833769	13.36298005	13.82629617	13.65649005	13.69269102	13.79342407	13.63020083
BUB1	13.59141476	13.72694241	13.38244647	13.21648467	13.41499001	13.67829084	13.79181693	13.57953228	13.59344614	13.70066491	13.49629664	13.5965177	13.64409056	13.64877465	13.38474455	13.73134277	13.65490128	13.6401659	13.74354049	13.61394805
BUB1B	13.66181607	13.85683036	13.59028	13.33428747	13.47752044	13.79046462	13.86234184	13.44536524	13.7889092	13.87303277	13.62760924	13.78209295	13.70321061	13.83307144	13.53086604	13.78147016	13.62659707	13.80870804	13.78708147	13.7462225
BUB3	14.48647293	14.53293859	14.28802862	14.46525972	14.45219987	14.48229778	14.45759769	14.50896197	14.5374322	14.32377188	14.46229237	14.3157224	14.47404239	14.41818832	14.45515595	14.43611362	14.41244698	14.46840286	14.39175282	14.46819681
BUD13	13.84270521	13.94100864	13.88020417	13.79831573	13.84180047	13.99107463	13.8169768	13.84173041	13.87781619	13.95534478	13.7617845	13.91700443	13.95328772	13.95650357	13.65755613	13.93595061	13.7492502	13.90003279	13.85883091	13.94173495
BUD31	13.99367392	14.09260575	14.11877177	14.07957208	14.05888239	14.03696263	14.1279924	14.09021877	14.14406288	14.09863919	14.14974712	14.19183401	14.15125847	14.23282062	14.10761798	14.12427135	14.04718884	14.10578967	14.19463145	14.08340809
BVES	8.838871546	8.6725601	10.0336601	9.487863446	9.515331565	10.44085329	8.540936603	9.080977354	13.44398863	8.490331098	10.41396236	8.565847226	12.64231007	8.727729582	10.63661133	8.64023111	8.439120644	12.14766641	8.630870757	11.47247343
BVES-AS1	11.48676642	12.93218365	12.59727122	10.2468087	9.56450097	11.84526104	9.873222918	12.07707422	13.58971191	10.62167566	9.835806484	10.28879218	13.76580117	9.771234858	10.79037811	10.16807393	9.228011741	12.98492219	9.439284372	11.18703152
BYSL	13.48591264	13.80953551	13.75720911	13.71694693	13.7384562	13.82172296	13.84017157	13.7696951	13.79988546	13.75333679	13.6882446	13.56533459	13.79917346	13.80860505	13.57692929	13.84018703	13.60673814	13.74827171	13.92393804	13.68588482
BZRAP1	12.37250878	11.67127655	13.32755228	11.48989153	13.36061153	13.09848748	11.56770441	12.49178902	13.47730407	10.32707	13.22695203	11.86372095	10.59605015	9.844321716	11.00159679	11.84281683	13.58967432	12.0836209	10.18588663	12.35085053
BZRAP1-AS1	13.95906183	14.06621335	14.21911449	14.06482294	14.11720825	14.11890246	14.10815525	14.08820458	14.24684661	14.16063305	14.16842775	14.11963624	14.11614667	13.90973686	14.02819386	14.12249352	14.00685617	14.05907079	14.11620735	14.09828867
BZW1	13.15499889	13.24005305	12.12364415	10.33740952	12.47823995	13.09306773	13.08913935	13.00145846	13.11147931	12.82500135	12.80575347	12.79664804	12.618782	13.03846807	10.98324812	12.62385972	12.86933019	12.95986397	12.9844284	12.13147422
BZW2	14.24197919	14.32685494	14.14272264	14.28551816	14.2241424	14.34028184	14.29547322	14.26831302	14.31110848	14.26562604	14.29026309	14.17470258	14.29469297	14.26419613	14.24827517	14.27803005	14.26386177	14.26813682	14.3180229	14.21318141
C10orf107	10.31650152	9.676121882	9.957080647	8.934460794	9.271469214	10.01503405	11.14349759	10.86731802	10.09078374	10.37704371	10.14928699	10.09170878	9.806289891	9.10972288	9.619236653	10.18651764	10.3966084	10.91580812	9.281332	10.69865847
C10orf11	12.85119034	13.1250386	13.02557254	12.07930967	9.504883455	9.990963579	10.77961066	13.53714908	13.87769457	9.628296234	12.63114114	11.86992327	13.10913099	11.89789883	13.45959545	13.65100535	12.815442	12.49409573	8.889926229	11.69353325
C10orf111	11.93660655	13.09600663	12.08138653	12.72628082	12.71388163	13.04146122	12.86868038	12.55672549	13.026752	12.52398263	12.53076649	10.93812526	12.12569246	13.18296239	12.01211802	13.00484499	12.30047554	12.71227376	12.85919499	12.40111459
C10orf114	13.20615513	12.2512971	9.679744973	11.76715598	11.89475424	12.133604	9.690238544	11.53633423	13.27484059	10.24721593	11.58553012	10.64719029	13.56777559	11.98609514	12.42750105	9.738979412	12.968367	11.95391012	12.87523344	12.31378221
C10orf118	13.72745051	13.75425755	13.58053876	12.82162613	13.75838357	13.47641321	12.9760158	13.26801885	13.75777556	13.65208549	13.58856895	13.48697628	13.30767081	13.81495909	13.71088862	13.40488877	13.79643207	13.42473717	13.78388491	13.33620471
C10orf12	13.88183669	13.87759404	13.79326444	13.26348631	13.94744626	13.78154981	13.81288155	13.89008058	13.77233485	13.96050738	13.92250099	13.77211248	13.86274024	13.72902504	13.84371074	13.91122853	13.84672836	13.93376968	13.8934787	13.89208802
C10orf120	9.281848424	8.495325212	9.225695154	12.36644058	9.18801939	8.912249573	9.711347727	10.83944843	8.641842087	9.112181574	10.27178859	10.91797704	9.175223896	8.619708868	11.03948086	8.797420872	9.423060473	8.828884266	8.651546596	8.834984979
C10orf128	9.277735276	10.01222449	8.908424474	13.28404869	8.962493449	9.238426944	9.385332925	8.822137694	8.435564263	8.857986808	11.56079117	11.60746971	10.57995246	8.749522243	12.76669944	9.725945647	13.18862749	8.985679657	8.851557566	9.413407226
C10orf129	11.50053339	11.86905574	12.23549	11.42299776	10.86397007	12.80413843	10.68619934	11.22253614	11.21805193	11.77007655	12.28811127	10.97855697	11.57922291	11.0256501	10.45438555	11.54891166	11.69157886	10.87554795	12.30531944	10.92522766
C10orf137	14.09772238	13.98818243	13.86789304	13.61524448	13.9812692	13.84617437	13.85088742	13.80933594	13.98531405	14.02461291	13.96215766	13.94964626	13.85089904	13.91674915	13.79485131	13.95586781	13.7485375	13.91137037	13.96999789	13.98085683
C10orf2	14.06984327	13.93823021	14.16251854	13.88845818	14.15247648	13.99305401	14.07678464	14.08266326	13.95309692	14.10711747	14.110683	14.15312317	14.04909645	13.98243364	14.00557987	14.11176656	14.05869304	14.03572833	14.01862243	14.13161698
C10orf25	11.16268884	9.170973121	10.33090067	10.57903046	12.57586166	11.39328998	12.33015914	10.88766924	11.80403808	12.20556693	10.28814252	9.721883533	10.91122459	12.38738699	9.71093071	10.57693285	8.204164572	11.084009	12.17183229	10.9103329
C10orf32-AS3MT	11.4257167	10.74093915	12.14976733	11.95138612	11.89820186	12.41107074	10.97674162	11.92585087	12.08442256	11.59281274	12.32254209	11.33574779	11.52392282	12.19129272	11.63581434	11.8323929	10.78180176	11.99679479	11.97388944	12.16949586
C10orf35	13.87534058	13.78349028	14.07150939	13.73367963	13.99818498	13.90170735	13.91006587	13.95301287	13.91623552	14.01833478	13.94458151	14.03159039	14.04755123	13.70320329	13.96393561	13.99744761	14.01030532	14.0133385	14.02037954	13.96356212
C10orf53	8.527088831	8.321994653	8.54255539	10.49274046	8.761006613	8.101749997	8.641811687	8.646056392	8.147599909	8.792624025	8.513615875	8.358721539	8.714861511	8.866951427	9.621463383	8.947991065	8.938528601	9.152109376	8.577595548	8.344175647
C10orf55	13.33603164	13.76305755	12.77785577	13.191168	13.1794534	13.0009033	12.7178159	12.91199937	11.95845103	13.19182709	13.78526435	13.77706013	13.80181608	8.31782898	13.55344928	13.30814323	13.84672411	13.2320324	14.08755774	13.49172918
C10orf67	9.138599585	9.86349384	9.681717309	11.62009866	8.835273581	9.328977576	9.100596292	10.10573328	9.365373627	8.772316079	8.501551425	8.968160649	11.39384625	8.378476644	9.526690029	10.75423538	8.535388847	9.042969269	8.337768055	9.494584323
C10orf68	10.31645547	10.39776788	9.724023724	8.387162385	10.42095954	9.976152812	11.44762114	10.36950893	12.30416675	10.29445237	11.06427604	10.60670063	9.038475126	11.48034193	8.864755638	11.74820944	9.752501805	10.12226418	11.77313031	10.65726596
C10orf71	9.099707362	9.549468189	9.705984038	13.04107976	10.62350411	9.333578628	10.03303104	8.760711173	9.3173927	10.61790573	8.766209842	10.11557124	9.410296807	9.630091338	12.55734073	9.505326128	9.562395146	9.09891062	9.424978081	8.952844933
C10orf76	13.22013745	13.35369124	13.3267632	12.22015155	13.43026079	13.3087482	13.37143765	13.18685727	13.19972357	13.36575481	13.22032846	13.31110344	13.15382657	13.41024705	12.30598609	13.50544468	13.22991271	13.23988531	13.42171026	13.18727731
C10orf82	12.17331201	11.12822524	11.43243457	12.90804206	10.74153666	9.265075835	9.185027963	10.83819179	10.95487445	9.739029911	11.36830051	11.35697673	9.201261224	9.040089992	12.42175036	11.8172359	12.95587291	10.5771618	11.05408647	11.9168861
C10orf88	13.44286749	13.38389598	13.15169053	11.73586233	13.35641965	13.32674864	13.18219089	13.32163904	13.50701039	13.5348546	13.36684556	13.45465412	13.39441489	13.50052643	12.79030342	13.47697437	13.26447974	13.52312381	13.38843224	13.28837847
C10orf90	10.69584035	10.00926602	9.626399598	13.05567613	9.789285755	9.936227208	9.699816171	9.858685851	9.593148053	10.09680329	10.11853654	10.78323078	9.688253097	9.447686453	12.00093458	9.648687592	12.72963949	10.43289325	9.984835591	10.50668245
C10orf91	11.65699341	12.12570603	12.40962931	13.1041269	13.12151885	11.7137957	12.89714748	10.86282908	10.34259155	13.19960802	11.51208699	11.89921366	11.22746326	11.79833199	13.44145868	11.66811843	12.09079767	11.25761364	12.18867155	11.84052353
C10orf99	12.7152929	11.68808573	13.78476386	13.05912616	9.581692145	12.10204492	11.17755629	12.6623211	9.115962839	13.4197323	13.11267952	13.49871104	10.6392934	8.780629276	11.37972786	13.36055171	13.4655425	13.2633281	9.441150016	13.02630146
C11orf1	13.95030776	13.85991267	13.56857269	13.75908104	13.93407181	13.99957923	13.77421488	14.04607915	13.838531	13.90694885	13.89898157	13.85921522	14.06682981	13.78643396	13.83635724	13.93572521	13.95490408	13.99379492	13.82378899	13.94270381
C11orf16	9.939921956	11.18401885	10.93794346	11.64188416	11.16968181	11.6257964	11.04241396	11.07152453	10.7466	11.19487464	10.67295209	11.1638458	11.08575725	11.44115336	10.28443833	11.62851278	10.86344412	11.13673273	10.90051563	10.94799004
C11orf21	10.35802319	11.41531422	10.40711599	13.21578576	9.60706606	8.800591796	9.607374351	11.00061604	11.08119809	10.04338539	9.516075198	10.04913545	10.46104087	9.692573991	13.15653097	9.517950533	11.6287276	9.486260414	9.609530551	10.94577476
C11orf24	13.79511822	13.97918502	13.9074289	13.69102686	13.91251326	13.99786326	14.02894549	13.89583243	13.92604544	14.01613405	14.01472417	13.86730641	14.02388462	14.05575517	13.75215157	13.94708751	13.83755318	13.92712376	14.01479392	13.92363356
C11orf30	13.84221941	14.0847782	13.77205197	13.46758035	13.70571621	14.09167688	13.99273383	13.90666854	14.11558553	13.91833891	13.84541154	13.76789128	13.86773687	14.07974446	13.69594546	13.98597323	13.76173727	13.91418176	14.16331255	13.91552093
C11orf34	13.10551309	12.24614677	12.57963022	12.45399696	13.19858755	11.55997667	12.12929285	12.75335605	12.48924468	11.50334532	12.88643855	11.90607635	10.45791826	11.72631954	11.23409034	12.47714152	12.27453939	11.28144317	11.49295507	11.82482618
C11orf35	13.40056015	13.02493593	13.52645234	13.51885851	13.57287055	13.29730807	12.92550151	13.03400145	12.97393715	13.07965257	12.70038948	13.44632077	12.78092176	12.91915264	13.61322123	13.01084776	13.60967652	13.03196757	12.86460662	13.16711998
C11orf40	8.831398203	9.106472078	9.625055458	10.48981252	9.163788285	9.343246544	9.124728039	9.371138275	9.724419145	9.672583411	9.972918355	9.171609754	9.069726309	9.832907317	8.913872362	9.968864055	9.431450025	9.730127006	9.417915002	8.625830462
C11orf42	13.89003065	13.95157207	14.06692277	13.79564791	13.92695532	13.91001411	14.03954135	13.97720666	13.83563051	13.86129056	14.00431356	13.9575626	13.50098361	13.99147653	13.39089191	13.94040362	13.81652354	13.68910829	13.79186918	13.9510559
C11orf48	13.94044377	13.79436382	13.84126718	13.45254082	13.72881773	13.92858347	13.80506501	13.7547288	13.79820109	13.69440977	13.75285216	13.79107067	13.79468946	13.76070799	13.33376213	13.71974431	13.61821726	13.73964269	13.74759803	13.92695724
C11orf49	12.91129475	12.63181319	13.23046557	12.48335891	13.11975148	13.07644664	13.46327973	13.12753488	12.74675759	13.27043658	12.90263707	13.08674489	12.97516302	13.24168	12.3174227	13.00455487	13.04153556	12.95694106	12.92071761	12.96183997
C11orf53	11.89887026	11.63245658	13.87189393	13.65916476	10.76007179	13.33424595	13.07976531	13.13903679	13.4945746	13.85424242	11.63810245	10.69765172	12.29574519	14.03043071	11.33951702	12.98861135	10.52842781	13.90758969	10.26083495	11.59447196
C11orf54	14.27119307	14.15924084	14.03781405	14.09180308	14.22776574	14.17548315	13.98085001	14.18573189	14.00846483	14.07854406	13.99460724	14.09101307	14.11857126	14.14337922	13.94490261	14.17148055	14.19237613	14.12615021	14.16887999	14.1252365
C11orf57	14.06967351	14.02944291	13.74713642	13.46966444	13.97062644	14.07511713	13.6874021	14.01549201	14.02785258	13.88243225	13.90051159	13.85966811	13.89054855	13.9145891	13.99070379	13.87292827	13.77800627	14.00034623	13.80890676	13.91137449
C11orf58	13.72941843	14.01665908	13.97898806	13.85226084	13.89739531	14.00779484	13.93805243	13.92815542	13.9747496	13.99578397	13.94210542	13.9528474	13.97232596	13.97009733	13.82369421	13.99368396	13.86876285	13.92133019	14.01701459	13.87567394
C11orf63	12.24263621	12.14728433	11.89645277	11.80622032	12.92485114	9.910132366	10.55686239	13.29868867	11.04070664	12.67940595	9.99110484	11.52125808	13.34117341	12.68639556	11.28952571	10.99503103	12.03349763	13.15642895	13.07668179	11.33912663
C11orf65	10.5285037	10.36532603	9.558963453	8.846226254	11.02672752	10.14520412	10.51339336	10.39699504	10.71072913	10.81584235	10.29787742	9.642613458	10.6698081	11.39474574	8.753712589	10.47596023	10.63302522	10.85974784	10.38177605	10.70249777
C11orf68	13.84712904	13.59863385	13.8341106	13.62950399	13.93676405	13.75423294	13.59614622	13.77778127	13.3300418	13.82091435	13.62729275	13.88672363	13.95650645	13.53062408	13.5777212	13.79174946	13.88992892	13.7871762	13.7783742	13.87259163
C11orf70	12.02252555	11.06012139	11.81780227	9.705947857	12.21133594	11.07342005	11.40168944	12.46931181	11.57963201	12.49302532	9.639035467	9.90939771	12.1901422	10.15414382	9.513307901	10.12638843	8.699841497	9.730509676	12.49619767	10.76275333
C11orf71	13.86278768	13.82684934	13.94329595	13.85952483	13.92455634	14.00900887	13.78726786	13.99924681	13.87159059	13.98336534	14.03100863	13.98104152	13.99615517	14.03930855	13.93855224	14.08109879	13.92194568	13.98400349	13.58174005	14.00889337
C11orf73	14.18933555	14.18777549	13.63445564	13.90067656	13.64780103	14.1509901	13.87844099	14.33108022	14.08432002	14.03613476	14.00310793	13.82294142	14.23541415	13.99981178	14.23951507	13.98533795	13.93666861	14.18212828	14.29077703	14.02307157
C11orf74	12.85953178	12.55630656	12.95070749	10.98672663	12.16643621	13.17959655	12.90359991	13.3601449	13.14708746	12.91441377	12.75187619	12.47493455	13.60804777	13.40217017	12.41078388	13.02539199	12.15748951	13.15244492	13.5213249	12.93277785
C11orf80	13.13987501	13.00993643	12.28743496	12.4465039	12.98839572	13.13452296	12.78860507	13.01034966	12.75167244	12.79135427	12.55280263	13.04346377	13.0579485	12.90524302	11.97387962	13.06081642	13.0893976	13.08678582	12.93501245	12.69416731
C11orf82	13.13076398	13.44119129	12.4417678	11.86006537	11.97860358	13.54009304	12.95950705	12.35977432	12.98849125	13.40682128	12.84719969	13.19716926	13.42590352	13.48946622	13.06803756	13.06726103	12.83356002	13.26792875	13.72516338	13.1541737
C11orf83	14.10553011	13.97814448	14.11319367	14.15931033	14.12299212	14.11087552	14.12464891	14.12180802	14.09557322	14.20862538	14.13523146	13.96503828	14.21287515	13.978116	14.15000964	14.17582033	14.07582917	14.09854274	14.04329799	14.16950784
C11orf84	14.06770877	14.01852684	14.13260184	14.24522386	14.16361507	14.0949774	14.06398969	14.15447528	14.02754698	14.21303969	13.80917027	14.19442604	14.25301175	14.08823524	14.15473627	14.26207586	14.05820502	14.15180292	14.10252929	14.1548801
C11orf85	9.609530551	8.920565533	10.10016171	13.66375928	9.686000199	9.824188822	9.410703717	9.832513322	8.841601786	9.606889863	10.08553569	10.51473753	9.042831916	9.551479397	12.22800981	9.407773565	10.1806492	9.504014981	11.28940341	8.936006885
C11orf86	12.59769164	9.890648228	10.84892224	13.66891087	10.31385024	11.91878266	12.62085525	11.99486288	10.12952506	12.11296794	10.93557924	12.55008827	10.46413434	9.471502067	13.4690227	10.18873911	11.52382939	11.59767897	9.787744347	12.27981759
C11orf87	9.154595781	9.664093248	9.658196473	12.49425568	9.500971145	9.518239921	9.470970458	9.154618896	9.359857556	9.189239024	9.150167503	10.2918342	8.942644557	9.631706956	10.11749682	9.562124115	8.668410634	8.972908916	9.99988952	8.725311415
C11orf88	11.66845238	11.95524874	9.417323544	11.13199176	9.651132584	10.66911739	8.72653808	9.766339531	9.148761015	8.971517205	10.79362352	11.22179548	12.65485281	8.927007345	11.85059538	8.634592905	10.82603198	10.69508232	9.455901786	10.9423318
C11orf93	14.43476938	13.96644108	14.1829596	13.74436836	13.90422692	14.29571611	14.18734471	14.19683262	14.25320733	14.16779893	13.75870903	13.49449252	13.13779748	14.45487759	13.85405206	13.97125271	12.77190208	14.44520888	11.21101626	13.99997484
C11orf94	11.48811075	12.03457169	11.97432085	11.84365651	12.32430182	12.28095501	12.7587555	12.38742405	11.78212086	12.46069851	11.93251923	12.37222004	11.82829392	12.94605138	11.79354375	12.01070562	11.93357196	12.11286838	11.78690905	12.02221056
C12orf10	13.63900355	13.44404503	13.63120289	13.31418644	13.77590706	13.44493643	13.66901979	13.59927171	13.41764183	13.81353414	13.63738373	13.59342816	13.68972364	13.50691588	13.40087293	13.62588529	13.58909711	13.62320852	13.61036457	13.73083186
C12orf23	11.33428978	11.50110202	10.67760624	8.17480682	11.57441847	11.39681799	11.42100183	10.50303721	11.51818688	11.5771294	10.91151474	11.24768324	11.10487122	11.83365442	9.139384299	10.80429896	11.51910889	11.21704333	11.65032769	10.83637914
C12orf29	13.49458325	13.98658084	13.43451061	12.72799421	13.46119828	13.91621605	13.4341621	13.15981924	14.02175308	13.53460447	13.42706941	13.6367492	13.28608822	13.94446206	12.71002578	13.4850922	13.56580069	13.4667919	14.02696059	13.34623586
C12orf39	10.51621042	11.19008156	9.949958485	9.5505969	10.26016439	11.28963203	10.59045681	10.32479512	11.01467035	10.93156076	10.25850512	9.955915878	10.69739901	11.33007659	9.332726091	10.5430194	10.25863683	10.43350341	11.33413898	10.07887765
C12orf4	13.45825565	13.74677462	13.16340924	12.22993052	13.35603063	13.42097327	13.15083179	13.27176216	13.44460255	13.65149853	13.15486304	13.20910553	13.4466762	14.36244045	13.13812484	13.0918389	13.40953807	13.50241021	13.89092621	13.18988654
C12orf40	8.379754702	8.969797772	8.915194466	8.060385105	8.89848348	9.218163801	9.389056177	8.898079542	8.963539621	9.63216354	8.800925369	9.108416598	9.223631868	9.178256537	8.224569724	9.254507831	9.041836583	9.116839279	8.93433344	8.746844808
C12orf42	9.662743493	9.623015175	8.749110409	9.612875132	9.510549933	9.515112287	10.44821986	10.07582359	9.789907208	9.904307548	9.490066206	10.07738572	9.874993277	12.67697389	9.13321826	9.185461265	10.98422363	10.49641945	10.07253803	9.134247718
C12orf43	12.8325631	13.05139242	12.97766975	11.4941532	13.12758861	13.18733021	12.90394797	12.82787086	12.7322483	13.16843343	12.74133704	12.85004366	13.14881413	12.56422737	12.1204899	12.91287018	12.98801851	12.79283632	13.12490353	13.01733011
C12orf44	14.039434	14.19443076	14.17445017	14.14502612	14.03623988	14.22761952	14.10661389	14.07029505	14.25176785	14.0968292	14.09295373	14.08204407	14.07274273	14.37831099	14.08130114	14.0780125	14.02839533	14.07419324	14.3483286	14.065344
C12orf45	13.79643211	13.80255119	13.81767916	13.56088468	13.84558706	13.81951446	13.86886816	13.85784161	13.83494519	14.00647932	13.92559136	13.76329464	13.81884479	13.50460465	13.86676798	13.91060355	13.76885006	13.89403488	13.62245693	13.83006312
C12orf49	14.42162947	14.40319723	14.49301463	14.46290124	14.37977492	14.45992048	14.43808373	14.39642458	14.41121873	14.57933079	14.42776047	14.46804226	14.45058758	14.41668427	14.36968032	14.38733856	14.36230296	14.38378441	14.46781937	14.43554412
C12orf5	13.8982478	14.01027064	13.87114149	13.7330871	13.8211168	13.92652285	13.7204109	13.84148765	13.93638162	14.03995911	14.05996038	13.73554027	13.98949964	14.24236088	13.73783923	13.82829272	13.83235775	14.00172799	14.05363799	13.9337306
C12orf50	8.854735441	9.385766763	9.011999881	8.465751695	9.137862173	9.397806513	9.172925434	8.869612252	9.923001782	8.931805827	10.32322619	8.737221527	9.388403399	9.471410174	8.527983818	8.936162295	8.856874607	8.651867727	9.694277186	8.9712639
C12orf52	13.80249715	13.92094163	14.06146308	13.837646	13.97354655	13.92299875	13.89042316	13.82783793	13.87339583	14.06225279	13.96446659	13.95656889	14.02146805	13.82554935	13.86996639	13.94402609	13.82569363	13.92003829	13.91256548	13.95278528
C12orf54	9.173261364	9.07463381	8.819770888	12.02602569	8.907796438	9.101010661	9.26377986	9.903908968	9.323939177	9.658413088	9.624337222	9.292065846	8.662460636	9.132077908	10.15261285	10.61485323	11.78665567	9.223008172	11.12638315	9.217932616
C12orf56	9.139118617	9.787831109	9.996633441	10.43355118	9.477675136	9.446991241	9.564439003	9.768966172	10.62378515	9.880505469	9.877343899	9.153693593	9.639131705	9.579836974	9.103251986	9.95944711	9.735020578	9.622225747	9.785497982	9.398510528
C12orf57	13.84323688	13.85478338	14.03599126	13.79996458	13.98210294	13.42287248	14.03872535	14.02410939	14.02083604	14.07572761	14.06894439	13.85459645	13.88213079	14.07735735	13.99220381	13.85082073	13.62467326	13.87586356	13.80289306	14.0138288
C12orf60	11.76926267	11.84447736	11.24564018	9.399649464	12.32305718	11.77247276	11.14636383	11.72125293	11.86889065	11.94627542	11.7494522	10.92879539	12.0431334	12.42478275	9.847546118	11.58451149	11.63654982	12.04336269	12.68992217	12.03989059
C12orf65	12.88519879	13.34816263	12.74228424	12.2804763	13.15918831	13.59125413	12.88337891	12.84871638	13.44816219	13.2880891	12.7133503	12.80089716	13.12196536	13.15009857	13.19509085	12.9830473	12.94865381	13.1873076	13.54450391	13.10955353
C12orf66	13.68959174	13.77494802	13.43758961	12.36977165	13.36746412	13.70500435	13.58592075	13.84891567	13.7255925	13.94333502	13.70515708	13.93857475	13.93710652	13.60622438	12.95428741	13.84368907	13.74639743	13.91350982	13.79641617	13.67001358
C12orf68	10.25918081	10.26059126	11.18830846	12.10403021	9.264517459	10.3546913	10.22988893	9.646669123	10.26622403	10.33867298	10.08961544	10.13219917	10.86836103	10.21325168	10.72537677	10.03302645	9.76006207	10.14196626	9.991646196	10.55249634
[truncated: 15,471 more rows]
