# Supplementary material for: Characterization of novel low passage primary and metastatic colorectal cancer cell lines
Source: Oncotarget. 2016 Feb 15;7(12):14499–509. doi: 10.18632/oncotarget.7391 (PMC4924731; doi:10.18632/oncotarget.7391)
Supplement: Supplementary file 4 [file oncotarget-07-14499-s004.xls]

## Sheet: Sheet1
Supplementary table 1: Oxaliplatin IC50 with 95% confidence interval.
		Oxaliplatinum
	Group	IC50	95% conf. interval
JVE015	Primary	23.9	21.2	24.7
JVE044	Primary	17.4	15.6	18.8
JVE059	Primary	18	15.1	20.5
JVE103	Metastasis	15.9	15.2	16.6
JVE109	Primary	20.5	15.8	25.8
JVE114	Metastasis	14.4	12.7	16.5
JVE127	Primary	6.2	5.1	7.7
JVE187	Metastasis	33.9	30.9	37.4
JVE192	Primary	11.1	8.5	14
JVE207	Primary	8.7	7.9	9.6
JVE222	Primary	9.7	8.2	11.7
JVE241	Primary	18.5	13.6	20.4
JVE253	Metastasis	6.4	6	6.8
JVE367	Primary	10	8.4	11.7
JVE371	Metastasis	47.2	37.3	60.9
JVE528	Primary	8.9	8	10.2
JVE774	Primary	19.2	17	21.7
KP283T	Metastasis	34.8	30.5	40.3
KP363T	Primary	4.3	3.7	4.9
KP7038T	Primary	7.9	7.4	8.4
