# Supplementary material for: Characterization of novel low passage primary and metastatic colorectal cancer cell lines
Source: Oncotarget. 2016 Feb 15;7(12):14499–509. doi: 10.18632/oncotarget.7391 (PMC4924731; doi:10.18632/oncotarget.7391)
Supplement: Supplementary file 5 [file oncotarget-07-14499-s005.xls]

## Sheet: Sheet1
Supplementary table 2: Cell line STR profiles as determined using the promega CellID system.
	THO1	D21S11	D5S818	D13S317	D7S820	D16S539	CSF1PO	vWA	TPOX	AMEL
JVE015	6 - 9.3	30 - 32.2	11 - 12	11 - 12	9 - 11	9	12	17 - 18	8 - 11	X
JVE044	9.3	30	11	13 - 14	9 - 11	9 - 10	13 - 14	18	11	X
JVE059	6 - 7	29 - 30.2	11 - 12	12	11 - 12	12	11	14 - 15	8	X
JVE103	6 - 9.3	28 - 31	11 - 12	11	8 - 11	13	10	14 - 15	11	X
JVE109	7 - 9.3	28	11 - 12	9 - 12	9	11	11 - 13	16 - 22	8	X
JVE115	7 - 9.3	29 - 30	12	11 - 12	8 - 9	11 - 13	12	15 - 17	8 - 11	X
JVE127	7	30	13	8 - 13	8 - 12	12 - 13	11	16 - 18	11	X - Y
JVE187	6 - 9	31 - 32.2	11 - 12	9 - 11	9	11 - 13	12 - 13	14 - 16	11	X
JVE192	6 - 7	31 - 33.2	10 - 11	10 - 11	9 - 10	10 - 12 - 14	9 - 10 - 13	14 - 16	8 - 11	X
JVE207	7 - 9	28	12	12 - 13	9 - 12	11	10	15 - 17	8 - 9	X
JVE222	7 - 9.3	29 - 32.2	9 - 11	11 - 12	10 - 11	9 - 12	10 - 12	16	11	X
JVE241	6 - 9.3	29 - 30.2	13 - 14	10 - 11	9 - 10	13	11 - 14	16 - 18	8	X
JVE253	7 - 9.3	31 - 32.2	11	11 - 13	8 - 10	11 - 14	10	18 - 19	11 - 12	X
JVE367	6 - 9.3	33.2	12	9	9 - 11	13	11 - 12	21	10	X
JVE371	8 - 10	33.2 -	10	9 - 14	9 - 12	11 - 12	11	18	9 - 11	X
JVE528	6 - 9.3	28 - 31	11 - 12	12	8 - 10	9 - 11	11 - 14	15 - 17	8	X
JVE774	9.3	28 - 29	12	11 - 12	8	9 - 12	10 - 11	17	8 - 9	X - Y
KP283T	6 - 9.3	29	11 - 12	11	10 - 11	12	10 - 11	18	8 - 11	X
KP363T	6 - 9.3	28 - 29	12	11	8 - 10	12	10	14 - 15	8	X
KP7038T	7 - 8	28 - 34	11	10 - 14	12 - 14	10 - 12	9 - 11	16 - 18	8 - 11	X - Y
