# Supplementary material for: Characterization of novel low passage primary and metastatic colorectal cancer cell lines
Source: Oncotarget. 2016 Feb 15;7(12):14499–509. doi: 10.18632/oncotarget.7391 (PMC4924731; doi:10.18632/oncotarget.7391)
Supplement: Supplementary file 6 [file oncotarget-07-14499-s006.xls]

## Sheet: Sheet1
Supplementary table 3: Overview of genetic alterations in major CRC signaling pathways
			Wnt-signaling					TGF-B/BMP/Activin-signaling						RTK-signaling
Cell line	APC	FZD10	AXIN2	CTNNB1	FBWX7	BMPR1B	TGFBR2	ACVR2Ae3	ACVR2Ae10	SMAD3	SMAD4	IGF2	IRS2	PIK3CA	PTEN	EGF	EGFR	ERBB2	KRAS	BRAF	TP53
JVE015	Mut	8.24947	13.8102	--	--	11.3026	A10	A8	A8	--	--	9.06194	13.3291	Mut	--	13.7669	--	--	Mut	--	--
JVE044	--	9.58109	13.9191	--	Mut	12.6244	A10	A8	A8	--	mut	9.96115	13.5495	--	--	11.8012	--	--	Mut	--	mut
JVE059	--	8.39881	13.8763	--	--	8.93841	A8 - A9	A8	A6 - A7	--	--	10.0924	14.1298	--	--	9.28548	Mut	--	--	--	mut
JVE103	--	10.5751	13.5745	--	--	8.51706	A10	A8	A8	mut	--	13.2043	12.2843	--	--	13.6251	--	--	--	--	mut
JVE109	--	11.1664	13.5723	--	--	12.4067	A8	A8	A7	--	--	10.3209	14.0877	--	--	9.48321	--	--	--	Mut	--
JVE114	Mut	9.70419	13.8727	--	--	10.4632	A10	A8	A8	--	--	9.9391	13.5575	--	--	10.2921	--	--	--	--	mut
JVE127	--	8.73842	13.4667	--	--	9.70504	A10	A8	A8	--	--	9.34857	13.5095	--	Mut	13.3992	--	--	--	Mut	--
JVE187	Mut	8.55192	13.8375	--	--	12.441	A10	A8	A8	--	mut	10.242	13.3422	Mut	--	11.5417	--	Mut	Mut	--	mut
JVE192	--	9.4265	13.8644	Mut	--	13.7845	A9	A8	A6 - A7	--	--	9.00844	13.249	Mut	--	13.077	--	--	Mut	--	--
JVE207	--	12.3668	13.802	--	--	9.76633	A10	A8	A8	--	mut	10.1134	13.7609	--	--	13.7998	--	--	--	Mut	--
JVE222	Mut	8.34232	13.9221	--	--	11.8875	A10	A8	A8	--	--	9.81846	12.575	Mut	--	10.5698	--	--	Mut	--	mut
JVE241	Mut	8.02655	13.817	--	--	11.3444	A10	A8	A8	--	--	10.1049	13.126	--	--	11.4449	--	--	Mut	--	mut
JVE253	Mut	8.19726	13.6618	--	--	11.8805	A10	A8	A8	--	--	9.87232	13.0534	--	--	12.9448	--	--	Mut	--	mut
JVE367	--	8.95265	13.2813	--	--	10.7896	A10	A8	A8	--	--	9.14591	13.2061	--	--	13.4469	--	--	--	Mut	mut
JVE371	--	9.98222	13.791	--	--	8.90112	A10	A8	A8	--	--	13.4401	10.7159	Mut	--	12.5119	--	--	Mut	--	--
JVE528	Mut	10.318	13.8887	--	--	8.97573	A10	A8	A8	--	--	9.38074	13.7026	--	--	13.1272	--	--	Mut	--	mut
JVE774	Mut	9.28103	13.8653	--	--	9.39184	A10	A8	A8	--	--	9.3032	12.8882	--	--	11.3075	--	--	Mut	--	mut
KP283T	--	10.783	13.8054	--	--	11.4171	A10	A8	A8	--	--	9.25529	13.3647	--	Mut	9.09666	--	--	Mut	--	--
KP363T	--	9.54979	10.8317	--	--	11.1595	A10	A8	A8	--	mut	10.1283	13.2596	Mut	--	13.7478	--	--	--	Mut	mut
KP7038T	Mut	9.57039	13.8779	--	--	10.5325	A8 - A9	A8	A7	--	--	10.1573	13.3018	--	--	13.5563	--	--	--	--	mut
