# Supplementary material for: Characterization of novel low passage primary and metastatic colorectal cancer cell lines
Source: Oncotarget. 2016 Feb 15;7(12):14499–509. doi: 10.18632/oncotarget.7391 (PMC4924731; doi:10.18632/oncotarget.7391)
Supplement: Supplementary file 7 [file oncotarget-07-14499-s007.xls]

## Sheet: Sheet1
Supplementary table 4: Cancer hotspot panel v2 targets
Gene	mut.freq.CRC		Gene	mut.freq.CRC
APC	0.72		CDH1	0.02
TP53	0.53		EZH2	0.02
KRAS	0.43		FLT3	0.02
FBXW7	0.17		MET	0.02
PIK3CA	0.15		PTPN11	0.02
SMAD4	0.12		RB1	0.02
ATM	0.11		CSF1R	0.01
BRAF	0.1		FGFR1	0.01
NRAS	0.09		FGFR2	0.01
ERBB4	0.08		GNAQ	0.01
ALK	0.05		IDH1	0.01
CTNNB1	0.05		SMARCB1	0.01
PDGFRA	0.05		SRC	0.01
EGFR	0.04		AKT1	0
ERBB2	0.04		CDKN2A	0
KDR	0.04		FGFR3	0
RET	0.04		GNA11	0
GNAS	0.03		HNF1A	0
IDH2	0.03		HRAS	0
JAK2	0.03		MPL	0
JAK3	0.03		NOTCH1	0
KIT	0.03		NPM1	0
MLH1	0.03		SMO	0
PTEN	0.03		STK11	0
ABL1	0.02		VHL	0
mut.freq.CRC: mutation frequency in CRC per gene (Cancer Genoma Atlas Network, 2012)
