# Supplementary material for: Characterization of novel low passage primary and metastatic colorectal cancer cell lines
Source: Oncotarget. 2016 Feb 15;7(12):14499–509. doi: 10.18632/oncotarget.7391 (PMC4924731; doi:10.18632/oncotarget.7391)
Supplement: Supplementary file 8 [file oncotarget-07-14499-s008.xls]

## Sheet: Sheet1
Supplementary table 5: Cell line characteristics and mutation profiles
Cell line	Age	Gender	Location	Tumor morphology†	Dukes stage	Cell line growth	MSI	BRAF	KRAS	PIK3CA	TP53	APC	SMAD4	Other
JVE015	66	F	S	--	--	Piled-up	MSS	--	p.G12C	p.H1047R	p.R306*	p.R1114*	--	--
JVE044	83	F	R	--	--	Piled-up	MSS	--	p.G12V	--	p.R175H	--	p.Q311X	FBXW7: p.R505C
JVE059	58	M	T	AC	D	Monolayer	MSI-H	--	--	--	--	--	--	EGFR: p.A722T
														MLH1: p.R659* MLH1: p.S184X
JVE103	51	M	L	AC	D	Piled-up	MSS	--	--	--	--	--	--	SMAD3: HomDel
JVE109	84	F	H	AC	C1	Monolayer	MSI-H	p.V600E	--	--	p.D281G	--	--	VHL: p.N150S FGFR2: p.G182R
JVE114	71	M	L	AC	D	Piled-up	MSS	--	--	--	p.R213L	p.E1309Dfs*4	--	--
JVE127	60	M	A	MAC	C2	Monolayer	MSS	p.V600E	--	--	p.K132Q	--	--	PTEN: HomDel
JVE187	60	F	L	AC	D	Monolayer	MSS	--	p.K117N	p.Q546K	--	p.I1557*	p.R361H	ERBB2: p.V842I
JVE192	43	F	A	MAC	C1	Monolayer	MSI-H	--	p.G13D	p.Y1021C	p.R248Q	--	--	MLH1: p.N38H FGFR3: p.A636T CTNNB1: p.T41A GNAS: p.R201C
JVE207	67	M	D	AC	C2	Monolayer	MSS	p.V600E	--	--	p.C176Y	--	HomDel	--
JVE222	67	F	A	AC	B2	Monolayer	MSI-H	--	p.G13D	p.R88Q	--	p.R1450*	--	MSH6: p.V907Rfs*10
JVE241	79	M	C	MAC	B2	Piled-up	MSS	--	p.G12V	--	p.A86Vfs*55	p.G1499V	--	--
JVE253	48	F	L	MAC	D	Monolayer	MSS	--	p.G12V	--	p.R248W	p.D1571*	--	--
JVE367	61	F	I	LNEC	C1	Suspension	MSS	p.V600E	--	--	--	--	--	--
JVE371	67	M	L	AC	D	Monolayer	MSS	--	p.G12S	p.E545K	p.?	--	--	--
JVE528	57	F	A	AC	B1	Piled-up	MSS	--	p.G13D	--	p.R342*	p.R1450*	--	--
JVE774	61	M	R	AC	B1	Monolayer	MSS	--	p.Q22K	--	--	p.E1345*	--	--
KP283T	49	F	L	AC	D	Monolayer	MSS	--	p.G12C	--	p.R273H	--	--	ALK: p.V1200A PTEN: HomDel
KP363T	80	M	X	AC	B2	Monolayer	MSS	p.V600E	--	p.E545K	p.R306*	--	HomDel	--
KP7038T	34	M	Y	AC	B1	Monolayer	MSI-H	--	--	--	--	p.V1099Ffs*19	--	MLH1: exon16 HomDel
